# Supplementary material for: μ-Oxido-bis­[(2-chloro­nicotinato-κO)triphenyl­anti­mony(V)]
Source: Acta Crystallogr Sect E Struct Rep Online. 2008 Dec 20;65(Pt 1):m99. doi: 10.1107/S1600536808042335 (PMC2967930; doi:10.1107/S1600536808042335)
Supplement: Supplementary file 1 [file e-65-00m99-sup1.cif]

##############################################################################
###                                                                        ###
###        Electronic paper (Acta Crystallographica Section E)             ###
###                                                                        ###
##############################################################################
#                                                                            #
# This CIF contains the data in a paper accepted for publication in Acta     #
# Crystallographica Section E. It conforms to the requirements of Notes      #
# for Authors for Section E, and has been peer reviewed under the auspices   #
# of the IUCr Commission on Journals.                                        #
#                                                                            #
# Full details of the Crystallographic Information File format               #
# are given in the paper "The Crystallographic Information File (CIF):       #
# a New Standard Archive File for Crystallography" by S. R. Hall, F. H.      #
# Allen and I. D. Brown [Acta Cryst. (1991), A47, 655-685].                  #
#                                                                            #
# The current version of the core CIF dictionary is obtainable from          #
# ftp://ftp.iucr.org/pub/cif_core.dic. The current version number is 2.4.    #
#                                                                            #
# Software is freely available for graphical display of the structure(s) in  #
# this CIF.  For information consult the CIF home page http://www.iucr.org/  #
# cif/home.html                                                              #
#                                                                            #
# This file may be used for bona fide research purposes within the           #
# scientific community so long as proper attribution is given to the journal # 
# article from which it was obtained.                                        #
#                                                                            #
##############################################################################
                                             
data_I
_audit_creation_method     SHELXL-97
_chemical_name_systematic
;
\m-Oxido-bis[(2-chloronicotinato-\k<i>O</i>)triphenylantimony(V)]
;
_chemical_name_common     ?
_chemical_formula_moiety     'C48 H36 Cl2 N2 O5 Sb2'
_chemical_formula_sum     'C48 H36 Cl2 N2 O5 Sb2'
_chemical_formula_iupac     '[Sb2 (C6 H5)6 (C6 H3 Cl N O2)2 O]'
_chemical_formula_weight     1035.19
_chemical_melting_point     ?
_symmetry_cell_setting     monoclinic
_symmetry_space_group_name_H-M     'P 21/n'
_symmetry_space_group_name_Hall     '-P 2yn'
loop_
    _symmetry_equiv_pos_as_xyz
    'x, y, z'
    '-x+1/2, y+1/2, -z+1/2'
    '-x, -y, -z'
    'x-1/2, -y-1/2, z-1/2'
_cell_length_a     20.477(2)
_cell_length_b     9.6220(11)
_cell_length_c     22.513(3)
_cell_angle_alpha     90.00
_cell_angle_beta     94.978(2)
_cell_angle_gamma     90.00
_cell_volume     4419.0(9)
_cell_formula_units_Z     4
_cell_measurement_reflns_used     7208
_cell_measurement_theta_min     2.303
_cell_measurement_theta_max     27.676
_cell_measurement_temperature     298(2)
_exptl_crystal_description     block
_exptl_crystal_colour     colourless
_exptl_crystal_size_max     0.45
_exptl_crystal_size_mid     0.26
_exptl_crystal_size_min     0.19
_exptl_crystal_density_diffrn     1.556
_exptl_crystal_density_meas     ?
_exptl_crystal_density_method     'not measured'
_exptl_crystal_F_000     2056
_exptl_absorpt_coefficient_mu     1.391
_exptl_absorpt_correction_type     multi-scan
_exptl_absorpt_process_details     '(SADABS; Sheldrick, 1996)'
_exptl_absorpt_correction_T_min     0.567
_exptl_absorpt_correction_T_max     0.770
_exptl_special_details     ?
_diffrn_ambient_temperature     298(2)
_diffrn_radiation_type     MoK\a
_diffrn_radiation_wavelength     0.71073
_diffrn_radiation_source     'fine-focus sealed tube'
_diffrn_radiation_monochromator     graphite
_diffrn_measurement_device_type     'Bruker SMART'
_diffrn_measurement_method     '\f and \w'
_diffrn_detector_area_resol_mean     ?
_diffrn_reflns_number     20773
_diffrn_reflns_av_R_equivalents     0.0826
_diffrn_reflns_av_sigmaI/netI     0.1049
_diffrn_reflns_theta_min     1.41
_diffrn_reflns_theta_max     25.01
_diffrn_reflns_theta_full     25.01
_diffrn_measured_fraction_theta_max     0.997
_diffrn_measured_fraction_theta_full     0.997
_diffrn_reflns_limit_h_min     -20
_diffrn_reflns_limit_h_max     24
_diffrn_reflns_limit_k_min     -10
_diffrn_reflns_limit_k_max     11
_diffrn_reflns_limit_l_min     -17
_diffrn_reflns_limit_l_max     26
_diffrn_standards_number     0
_diffrn_standards_interval_count     0
_diffrn_standards_interval_time     0
_diffrn_standards_decay_%     0
_refine_special_details     ?
_reflns_number_total     7764
_reflns_number_gt     4921
_reflns_threshold_expression     I>2\s(I)
_refine_ls_structure_factor_coef     Fsqd
_refine_ls_matrix_type     full
_refine_ls_R_factor_all     0.1102
_refine_ls_R_factor_gt     0.0616
_refine_ls_wR_factor_gt     0.1164
_refine_ls_wR_factor_ref     0.1353
_refine_ls_goodness_of_fit_ref     1.054
_refine_ls_restrained_S_all     1.054
_refine_ls_number_reflns     7764
_refine_ls_number_parameters     532
_refine_ls_number_restraints     0
_refine_ls_hydrogen_treatment     constr
_refine_ls_weighting_scheme     calc
_refine_ls_weighting_details
         'calc w=1/[\s^2^(Fo^2^)+(0.0450P)^2^+6.3977P] where P=(Fo^2^+2Fc^2^)/3'
_atom_sites_solution_hydrogens     geom
_atom_sites_solution_primary     direct
_atom_sites_solution_secondary     difmap
_refine_ls_shift/su_max     0.001
_refine_ls_shift/su_mean     0.000
_refine_diff_density_max     2.070
_refine_diff_density_min     -1.020
_refine_ls_extinction_method     none
_refine_ls_extinction_coef     ?
loop_
    _atom_type_symbol
    _atom_type_description
    _atom_type_scat_dispersion_real
    _atom_type_scat_dispersion_imag
    _atom_type_scat_source
    'C' 'C' 0.0033 0.0016
                         'International Tables Vol C Tables 4.2.6.8 and 6.1.1.4'
    'H' 'H' 0.0000 0.0000
                         'International Tables Vol C Tables 4.2.6.8 and 6.1.1.4'
    'Cl' 'Cl' 0.1484 0.1585
                         'International Tables Vol C Tables 4.2.6.8 and 6.1.1.4'
    'O' 'O' 0.0106 0.0060
                         'International Tables Vol C Tables 4.2.6.8 and 6.1.1.4'
    'Sb' 'Sb' -0.5866 1.5461
                         'International Tables Vol C Tables 4.2.6.8 and 6.1.1.4'
    'N' 'N' 0.0061 0.0033
                         'International Tables Vol C Tables 4.2.6.8 and 6.1.1.4'
_computing_data_collection     'SMART (Siemens, 1996)'
_computing_cell_refinement     'SAINT (Siemens, 1996)'
_computing_data_reduction     'SAINT (Siemens, 1996)'
_computing_structure_solution     'SHELXS97 (Sheldrick, 2008)'
_computing_structure_refinement     'SHELXL97 (Sheldrick, 2008)'
_computing_molecular_graphics     'DIAMOND (Brandenburg, 1998)'
_computing_publication_material     'SHELXL97 (Sheldrick, 2008)'
loop_
    _atom_site_type_symbol
    _atom_site_label
    _atom_site_fract_x
    _atom_site_fract_y
    _atom_site_fract_z
    _atom_site_U_iso_or_equiv
    _atom_site_adp_type
    _atom_site_calc_flag
    _atom_site_refinement_flags
    _atom_site_occupancy
    _atom_site_disorder_assembly
    _atom_site_disorder_group
    Sb Sb1 0.44005(2) 0.10749(5) 0.19403(2) 0.03649(16) Uani d . 1 . .
    Sb Sb2 0.55296(2) -0.06381(5) 0.32056(2) 0.03710(17) Uani d . 1 . .
    Cl Cl1 0.40604(13) 0.2694(4) -0.01255(13) 0.1010(10) Uani d . 1 . .
    Cl Cl2 0.60168(11) -0.2946(3) 0.51028(12) 0.0704(7) Uani d . 1 . .
    N N1 0.2954(4) 0.3827(9) -0.0438(4) 0.082(3) Uani d . 1 . .
    N N2 0.7167(4) -0.3926(8) 0.5378(4) 0.073(2) Uani d . 1 . .
    O O1 0.4918(2) 0.0377(6) 0.2648(2) 0.0554(15) Uani d . 1 . .
    O O2 0.3813(2) 0.1832(5) 0.1136(2) 0.0391(13) Uani d . 1 . .
    O O3 0.3645(3) 0.3807(6) 0.1607(3) 0.0614(16) Uani d . 1 . .
    O O4 0.6211(2) -0.1640(5) 0.3904(2) 0.0383(13) Uani d . 1 . .
    O O5 0.6467(3) -0.3492(6) 0.3376(3) 0.0603(16) Uani d . 1 . .
    C C1 0.3584(4) 0.3045(9) 0.1167(4) 0.042(2) Uani d . 1 . .
    C C2 0.3316(4) 0.3395(10) 0.0038(4) 0.064(3) Uani d . 1 . .
    C C3 0.3172(4) 0.3516(9) 0.0621(4) 0.047(2) Uani d . 1 . .
    C C4 0.2598(4) 0.4261(9) 0.0693(5) 0.065(3) Uani d . 1 . .
    H H4 0.2479 0.4447 0.1074 0.079 Uiso calc R 1 . .
    C C5 0.2209(5) 0.4719(11) 0.0205(6) 0.088(4) Uani d . 1 . .
    H H5 0.1823 0.5203 0.0250 0.105 Uiso calc R 1 . .
    C C6 0.2401(6) 0.4449(12) -0.0338(6) 0.095(4) Uani d . 1 . .
    H H6 0.2124 0.4720 -0.0667 0.114 Uiso calc R 1 . .
    C C7 0.6508(4) -0.2755(9) 0.3831(3) 0.042(2) Uani d . 1 . .
    C C8 0.6795(4) -0.3396(8) 0.4927(4) 0.051(2) Uani d . 1 . .
    C C9 0.6964(4) -0.3276(9) 0.4352(4) 0.050(2) Uani d . 1 . .
    C C10 0.7589(5) -0.3705(11) 0.4241(5) 0.080(3) Uani d . 1 . .
    H H10 0.7735 -0.3623 0.3863 0.095 Uiso calc R 1 . .
    C C11 0.7982(6) -0.4250(14) 0.4703(6) 0.112(5) Uani d . 1 . .
    H H11 0.8400 -0.4564 0.4639 0.135 Uiso calc R 1 . .
    C C12 0.7765(6) -0.4336(13) 0.5256(6) 0.098(4) Uani d . 1 . .
    H H12 0.8046 -0.4696 0.5565 0.117 Uiso calc R 1 . .
    C C13 0.3583(3) 0.1332(8) 0.2427(3) 0.0380(18) Uani d . 1 . .
    C C14 0.3002(4) 0.0707(11) 0.2244(4) 0.073(3) Uani d . 1 . .
    H H14 0.2964 0.0215 0.1887 0.087 Uiso calc R 1 . .
    C C15 0.2476(5) 0.0793(15) 0.2578(6) 0.100(4) Uani d . 1 . .
    H H15 0.2092 0.0313 0.2461 0.120 Uiso calc R 1 . .
    C C16 0.2516(6) 0.1569(13) 0.3072(6) 0.087(4) Uani d . 1 . .
    H H16 0.2151 0.1667 0.3288 0.104 Uiso calc R 1 . .
    C C17 0.3087(7) 0.2217(11) 0.3261(5) 0.092(4) Uani d . 1 . .
    H H17 0.3111 0.2752 0.3606 0.111 Uiso calc R 1 . .
    C C18 0.3628(5) 0.2086(9) 0.2947(4) 0.068(3) Uani d . 1 . .
    H H18 0.4022 0.2504 0.3084 0.082 Uiso calc R 1 . .
    C C19 0.4400(3) -0.0780(7) 0.1436(4) 0.040(2) Uani d . 1 . .
    C C20 0.4469(4) -0.0785(10) 0.0843(4) 0.064(3) Uani d . 1 . .
    H H20 0.4515 0.0042 0.0638 0.077 Uiso calc R 1 . .
    C C21 0.4468(5) -0.2042(13) 0.0552(6) 0.093(4) Uani d . 1 . .
    H H21 0.4517 -0.2061 0.0145 0.112 Uiso calc R 1 . .
    C C22 0.4396(5) -0.3254(13) 0.0847(8) 0.098(5) Uani d . 1 . .
    H H22 0.4401 -0.4089 0.0640 0.118 Uiso calc R 1 . .
    C C23 0.4317(5) -0.3272(11) 0.1441(7) 0.093(4) Uani d . 1 . .
    H H23 0.4260 -0.4107 0.1638 0.112 Uiso calc R 1 . .
    C C24 0.4322(4) -0.2014(9) 0.1747(5) 0.069(3) Uani d . 1 . .
    H H24 0.4273 -0.1997 0.2154 0.082 Uiso calc R 1 . .
    C C25 0.5104(5) 0.2593(12) 0.1798(5) 0.086(4) Uani d . 1 . .
    C C26 0.5370(5) 0.2649(12) 0.1250(5) 0.096(4) Uani d . 1 . .
    H H26 0.5226 0.2033 0.0948 0.116 Uiso calc R 1 . .
    C C27 0.5848(5) 0.3614(12) 0.1152(5) 0.098(4) Uani d . 1 . .
    H H27 0.6035 0.3623 0.0791 0.117 Uiso calc R 1 . .
    C C28 0.6043(5) 0.4540(12) 0.1576(5) 0.093(4) Uani d . 1 . .
    H H28 0.6373 0.5173 0.1512 0.112 Uiso calc R 1 . .
    C C29 0.5762(5) 0.4552(11) 0.2093(6) 0.094(4) Uani d . 1 . .
    H H29 0.5886 0.5212 0.2382 0.113 Uiso calc R 1 . .
    C C30 0.5281(5) 0.3567(10) 0.2195(5) 0.078(3) Uani d . 1 . .
    H H30 0.5081 0.3598 0.2551 0.094 Uiso calc R 1 . .
    C C31 0.6260(4) -0.0831(8) 0.2614(3) 0.0419(19) Uani d . 1 . .
    C C32 0.6865(5) -0.0301(13) 0.2772(5) 0.099(4) Uani d . 1 . .
    H H32 0.6946 0.0134 0.3140 0.119 Uiso calc R 1 . .
    C C33 0.7358(6) -0.0394(13) 0.2399(6) 0.098(4) Uani d . 1 . .
    H H33 0.7758 0.0044 0.2494 0.117 Uiso calc R 1 . .
    C C34 0.7250(6) -0.1142(14) 0.1886(6) 0.100(4) Uani d . 1 . .
    H H34 0.7594 -0.1306 0.1652 0.120 Uiso calc R 1 . .
    C C35 0.6649(6) -0.1646(11) 0.1715(5) 0.086(3) Uani d . 1 . .
    H H35 0.6573 -0.2093 0.1349 0.103 Uiso calc R 1 . .
    C C36 0.6140(4) -0.1501(9) 0.2084(4) 0.064(3) Uani d . 1 . .
    H H36 0.5726 -0.1856 0.1969 0.077 Uiso calc R 1 . .
    C C37 0.5658(3) 0.1034(8) 0.3808(4) 0.0404(19) Uani d . 1 . .
    C C38 0.5912(5) 0.2259(9) 0.3622(5) 0.070(3) Uani d . 1 . .
    H H38 0.6013 0.2367 0.3230 0.084 Uiso calc R 1 . .
    C C39 0.6016(6) 0.3336(10) 0.4028(7) 0.096(4) Uani d . 1 . .
    H H39 0.6192 0.4170 0.3908 0.115 Uiso calc R 1 . .
    C C40 0.5864(5) 0.3187(11) 0.4600(6) 0.086(3) Uani d . 1 . .
    H H40 0.5939 0.3919 0.4867 0.103 Uiso calc R 1 . .
    C C41 0.5608(5) 0.1993(10) 0.4783(5) 0.073(3) Uani d . 1 . .
    H H41 0.5494 0.1901 0.5172 0.087 Uiso calc R 1 . .
    C C42 0.5515(4) 0.0896(8) 0.4382(4) 0.054(2) Uani d . 1 . .
    H H42 0.5353 0.0054 0.4510 0.065 Uiso calc R 1 . .
    C C43 0.4813(4) -0.2111(8) 0.3396(3) 0.0369(18) Uani d . 1 . .
    C C44 0.4183(4) -0.1642(10) 0.3414(5) 0.073(3) Uani d . 1 . .
    H H44 0.4081 -0.0716 0.3331 0.088 Uiso calc R 1 . .
    C C45 0.3699(5) -0.2554(13) 0.3558(5) 0.088(4) Uani d . 1 . .
    H H45 0.3271 -0.2236 0.3567 0.105 Uiso calc R 1 . .
    C C46 0.3837(5) -0.3904(12) 0.3687(5) 0.080(3) Uani d . 1 . .
    H H46 0.3506 -0.4510 0.3778 0.096 Uiso calc R 1 . .
    C C47 0.4452(5) -0.4351(10) 0.3680(5) 0.082(3) Uani d . 1 . .
    H H47 0.4551 -0.5272 0.3777 0.099 Uiso calc R 1 . .
    C C48 0.4944(4) -0.3475(9) 0.3532(4) 0.067(3) Uani d . 1 . .
    H H48 0.5369 -0.3812 0.3525 0.080 Uiso calc R 1 . .
loop_
    _atom_site_aniso_label
    _atom_site_aniso_U_11
    _atom_site_aniso_U_22
    _atom_site_aniso_U_33
    _atom_site_aniso_U_12
    _atom_site_aniso_U_13
    _atom_site_aniso_U_23
    Sb1 0.0423(3) 0.0373(3) 0.0291(3) -0.0034(2) -0.0012(2) 0.0032(2)
    Sb2 0.0417(3) 0.0410(3) 0.0281(3) -0.0049(2) 0.0002(2) 0.0047(2)
    Cl1 0.0790(18) 0.172(3) 0.0542(18) 0.0339(19) 0.0204(15) 0.0190(19)
    Cl2 0.0636(14) 0.0895(18) 0.0606(17) 0.0100(13) 0.0190(13) 0.0172(14)
    N1 0.082(6) 0.105(7) 0.056(6) 0.017(5) -0.008(5) 0.021(5)
    N2 0.080(6) 0.087(6) 0.049(5) 0.011(5) -0.007(5) 0.014(5)
    O1 0.052(3) 0.066(4) 0.046(4) -0.011(3) -0.012(3) 0.022(3)
    O2 0.051(3) 0.033(3) 0.032(3) 0.003(2) -0.005(3) 0.003(2)
    O3 0.087(4) 0.045(4) 0.052(4) 0.000(3) 0.005(3) 0.001(3)
    O4 0.052(3) 0.029(3) 0.033(3) 0.004(2) -0.003(3) 0.005(2)
    O5 0.079(4) 0.057(4) 0.044(4) 0.005(3) 0.000(3) -0.002(3)
    C1 0.047(5) 0.054(6) 0.025(5) -0.009(4) 0.003(4) 0.006(4)
    C2 0.053(5) 0.081(7) 0.055(7) 0.009(5) -0.002(5) 0.019(5)
    C3 0.040(5) 0.076(6) 0.027(5) -0.012(4) 0.007(4) 0.000(4)
    C4 0.057(6) 0.061(6) 0.077(7) 0.015(5) 0.001(5) 0.006(5)
    C5 0.074(7) 0.075(8) 0.110(11) 0.032(6) -0.012(7) 0.010(8)
    C6 0.097(9) 0.108(10) 0.073(9) 0.022(7) -0.036(8) 0.021(8)
    C7 0.052(5) 0.053(6) 0.020(5) -0.006(4) -0.002(4) 0.003(4)
    C8 0.056(5) 0.053(5) 0.044(6) 0.005(4) -0.001(5) 0.002(4)
    C9 0.050(5) 0.053(5) 0.045(6) 0.005(4) -0.002(4) 0.000(4)
    C10 0.068(6) 0.120(9) 0.052(7) 0.031(6) 0.011(5) 0.003(6)
    C11 0.085(8) 0.163(13) 0.085(10) 0.069(8) -0.011(8) -0.006(9)
    C12 0.082(8) 0.136(11) 0.070(9) 0.049(7) -0.017(7) 0.010(8)
    C13 0.045(4) 0.041(5) 0.028(5) 0.000(4) 0.007(4) 0.003(4)
    C14 0.053(5) 0.121(9) 0.045(6) -0.019(6) 0.004(5) -0.008(6)
    C15 0.058(7) 0.168(13) 0.076(9) -0.023(7) 0.013(6) 0.021(9)
    C16 0.072(8) 0.116(10) 0.077(9) 0.027(7) 0.034(7) 0.028(8)
    C17 0.136(11) 0.072(8) 0.076(9) 0.008(7) 0.051(9) -0.012(7)
    C18 0.088(7) 0.064(6) 0.058(7) -0.023(5) 0.032(6) -0.020(5)
    C19 0.041(4) 0.028(5) 0.051(6) 0.000(3) -0.005(4) -0.002(4)
    C20 0.069(6) 0.072(7) 0.054(7) 0.003(5) 0.014(5) -0.017(6)
    C21 0.094(8) 0.090(9) 0.098(10) 0.010(7) 0.028(7) -0.050(8)
    C22 0.081(8) 0.059(8) 0.156(15) -0.002(6) 0.015(9) -0.050(10)
    C23 0.103(9) 0.046(7) 0.131(13) -0.014(6) 0.019(9) -0.015(8)
    C24 0.068(6) 0.055(6) 0.083(8) -0.014(5) 0.007(6) -0.012(6)
    C25 0.088(7) 0.116(9) 0.056(7) -0.058(7) 0.015(6) -0.007(7)
    C26 0.098(8) 0.126(10) 0.067(8) -0.060(7) 0.020(7) -0.010(7)
    C27 0.100(8) 0.129(10) 0.067(8) -0.058(8) 0.021(7) -0.007(8)
    C28 0.094(8) 0.122(10) 0.065(8) -0.060(7) 0.018(7) -0.006(8)
    C29 0.118(9) 0.069(7) 0.095(10) -0.049(7) 0.014(8) -0.016(7)
    C30 0.087(7) 0.080(7) 0.072(8) -0.031(6) 0.028(6) -0.017(6)
    C31 0.045(4) 0.051(5) 0.031(5) -0.011(4) 0.009(4) 0.007(4)
    C32 0.056(6) 0.190(13) 0.054(7) -0.041(7) 0.022(6) -0.008(8)
    C33 0.096(9) 0.131(11) 0.068(8) -0.055(8) 0.019(7) -0.006(8)
    C34 0.068(8) 0.151(12) 0.088(10) 0.004(8) 0.040(7) 0.005(9)
    C35 0.115(9) 0.096(8) 0.052(7) 0.003(7) 0.038(7) -0.010(6)
    C36 0.069(6) 0.073(7) 0.053(7) -0.016(5) 0.018(5) -0.012(5)
    C37 0.047(4) 0.036(5) 0.038(5) -0.001(4) 0.004(4) -0.001(4)
    C38 0.099(8) 0.036(5) 0.078(8) -0.008(5) 0.015(6) 0.005(5)
    C39 0.135(10) 0.028(6) 0.128(12) -0.018(6) 0.028(9) 0.006(7)
    C40 0.103(9) 0.054(7) 0.101(11) -0.003(6) 0.018(8) -0.025(7)
    C41 0.090(7) 0.069(7) 0.062(7) -0.011(6) 0.022(6) -0.027(6)
    C42 0.069(6) 0.040(5) 0.056(6) -0.012(4) 0.014(5) -0.007(5)
    C43 0.051(5) 0.047(5) 0.013(4) -0.008(4) 0.003(3) 0.001(4)
    C44 0.059(6) 0.066(6) 0.097(9) -0.007(5) 0.023(6) 0.011(6)
    C45 0.056(6) 0.107(10) 0.105(10) -0.024(6) 0.035(6) -0.002(8)
    C46 0.080(8) 0.083(8) 0.079(8) -0.048(7) 0.019(6) 0.006(7)
    C47 0.094(8) 0.055(6) 0.098(9) -0.032(6) 0.007(7) 0.022(6)
    C48 0.060(6) 0.062(6) 0.076(8) -0.012(5) 0.001(5) 0.009(6)
_geom_special_details     ?
loop_
    _geom_bond_atom_site_label_1
    _geom_bond_atom_site_label_2
    _geom_bond_site_symmetry_2
    _geom_bond_distance
    _geom_bond_publ_flag
    Sb1 O1 . 1.955(5) y
    Sb1 C13 . 2.094(7) ?
    Sb1 C25 . 2.095(9) ?
    Sb1 C19 . 2.115(7) ?
    Sb1 O2 . 2.208(5) y
    Sb2 O1 . 1.955(5) y
    Sb2 C31 . 2.096(8) ?
    Sb2 C37 . 2.106(8) ?
    Sb2 C43 . 2.111(7) ?
    Sb2 O4 . 2.229(5) y
    Cl1 C2 . 1.735(9) ?
    Cl2 C8 . 1.730(9) ?
    N1 C6 . 1.317(14) ?
    N1 C2 . 1.317(11) ?
    N2 C8 . 1.319(10) ?
    N2 C12 . 1.336(13) ?
    O2 C1 . 1.261(9) n
    O3 C1 . 1.232(9) n
    O4 C7 . 1.251(9) n
    O5 C7 . 1.244(9) n
    C1 C3 . 1.498(10) ?
    C2 C3 . 1.376(12) ?
    C3 C4 . 1.398(11) ?
    C4 C5 . 1.372(14) ?
    C4 H4 . 0.9300 ?
    C5 C6 . 1.343(15) ?
    C5 H5 . 0.9300 ?
    C6 H6 . 0.9300 ?
    C7 C9 . 1.518(10) ?
    C8 C9 . 1.374(12) ?
    C9 C10 . 1.388(11) ?
    C10 C11 . 1.364(14) ?
    C10 H10 . 0.9300 ?
    C11 C12 . 1.361(16) ?
    C11 H11 . 0.9300 ?
    C12 H12 . 0.9300 ?
    C13 C14 . 1.363(10) ?
    C13 C18 . 1.373(11) ?
    C14 C15 . 1.369(14) ?
    C14 H14 . 0.9300 ?
    C15 C16 . 1.338(16) ?
    C15 H15 . 0.9300 ?
    C16 C17 . 1.361(15) ?
    C16 H16 . 0.9300 ?
    C17 C18 . 1.372(13) ?
    C17 H17 . 0.9300 ?
    C18 H18 . 0.9300 ?
    C19 C20 . 1.354(12) ?
    C19 C24 . 1.395(11) ?
    C20 C21 . 1.376(13) ?
    C20 H20 . 0.9300 ?
    C21 C22 . 1.356(16) ?
    C21 H21 . 0.9300 ?
    C22 C23 . 1.360(17) ?
    C22 H22 . 0.9300 ?
    C23 C24 . 1.392(14) ?
    C23 H23 . 0.9300 ?
    C24 H24 . 0.9300 ?
    C25 C30 . 1.325(13) ?
    C25 C26 . 1.393(14) ?
    C26 C27 . 1.380(12) ?
    C26 H26 . 0.9300 ?
    C27 C28 . 1.340(14) ?
    C27 H27 . 0.9300 ?
    C28 C29 . 1.343(14) ?
    C28 H28 . 0.9300 ?
    C29 C30 . 1.400(12) ?
    C29 H29 . 0.9300 ?
    C30 H30 . 0.9300 ?
    C31 C32 . 1.358(11) ?
    C31 C36 . 1.360(11) ?
    C32 C33 . 1.372(14) ?
    C32 H32 . 0.9300 ?
    C33 C34 . 1.362(16) ?
    C33 H33 . 0.9300 ?
    C34 C35 . 1.347(14) ?
    C34 H34 . 0.9300 ?
    C35 C36 . 1.395(13) ?
    C35 H35 . 0.9300 ?
    C36 H36 . 0.9300 ?
    C37 C42 . 1.356(11) ?
    C37 C38 . 1.369(11) ?
    C38 C39 . 1.386(14) ?
    C38 H38 . 0.9300 ?
    C39 C40 . 1.357(15) ?
    C39 H39 . 0.9300 ?
    C40 C41 . 1.344(13) ?
    C40 H40 . 0.9300 ?
    C41 C42 . 1.391(11) ?
    C41 H41 . 0.9300 ?
    C42 H42 . 0.9300 ?
    C43 C48 . 1.369(11) ?
    C43 C44 . 1.371(11) ?
    C44 C45 . 1.382(12) ?
    C44 H44 . 0.9300 ?
    C45 C46 . 1.355(13) ?
    C45 H45 . 0.9300 ?
    C46 C47 . 1.332(13) ?
    C46 H46 . 0.9300 ?
    C47 C48 . 1.377(12) ?
    C47 H47 . 0.9300 ?
    C48 H48 . 0.9300 ?
loop_
    _geom_angle_atom_site_label_1
    _geom_angle_atom_site_label_2
    _geom_angle_atom_site_label_3
    _geom_angle_site_symmetry_1
    _geom_angle_site_symmetry_3
    _geom_angle
    _geom_angle_publ_flag
    O1 Sb1 C13 . . 90.9(3) ?
    O1 Sb1 C25 . . 91.9(3) ?
    C13 Sb1 C25 . . 126.1(4) ?
    O1 Sb1 C19 . . 97.0(3) ?
    C13 Sb1 C19 . . 114.7(3) ?
    C25 Sb1 C19 . . 118.3(4) ?
    O1 Sb1 O2 . . 179.2(2) y
    C13 Sb1 O2 . . 89.2(2) ?
    C25 Sb1 O2 . . 88.7(3) ?
    C19 Sb1 O2 . . 82.2(2) ?
    O1 Sb2 C31 . . 95.1(3) ?
    O1 Sb2 C37 . . 93.9(3) ?
    C31 Sb2 C37 . . 114.9(3) ?
    O1 Sb2 C43 . . 92.7(2) ?
    C31 Sb2 C43 . . 128.1(3) ?
    C37 Sb2 C43 . . 115.6(3) ?
    O1 Sb2 O4 . . 174.6(2) y
    C31 Sb2 O4 . . 88.4(2) ?
    C37 Sb2 O4 . . 80.8(2) ?
    C43 Sb2 O4 . . 88.3(2) ?
    C6 N1 C2 . . 115.8(10) ?
    C8 N2 C12 . . 115.8(9) ?
    Sb1 O1 Sb2 . . 165.1(4) y
    C1 O2 Sb1 . . 116.1(5) ?
    C7 O4 Sb2 . . 124.1(5) ?
    O3 C1 O2 . . 125.6(7) ?
    O3 C1 C3 . . 119.3(8) ?
    O2 C1 C3 . . 114.9(8) ?
    N1 C2 C3 . . 126.8(9) ?
    N1 C2 Cl1 . . 113.1(8) ?
    C3 C2 Cl1 . . 120.0(7) ?
    C2 C3 C4 . . 113.9(8) ?
    C2 C3 C1 . . 127.2(8) ?
    C4 C3 C1 . . 118.7(8) ?
    C5 C4 C3 . . 120.5(10) ?
    C5 C4 H4 . . 119.7 ?
    C3 C4 H4 . . 119.7 ?
    C6 C5 C4 . . 118.1(10) ?
    C6 C5 H5 . . 120.9 ?
    C4 C5 H5 . . 120.9 ?
    N1 C6 C5 . . 124.6(10) ?
    N1 C6 H6 . . 117.7 ?
    C5 C6 H6 . . 117.7 ?
    O5 C7 O4 . . 126.7(7) ?
    O5 C7 C9 . . 116.2(8) ?
    O4 C7 C9 . . 117.1(7) ?
    N2 C8 C9 . . 125.5(8) ?
    N2 C8 Cl2 . . 113.8(7) ?
    C9 C8 Cl2 . . 120.5(6) ?
    C8 C9 C10 . . 117.2(8) ?
    C8 C9 C7 . . 124.5(8) ?
    C10 C9 C7 . . 118.3(9) ?
    C11 C10 C9 . . 118.0(10) ?
    C11 C10 H10 . . 121.0 ?
    C9 C10 H10 . . 121.0 ?
    C12 C11 C10 . . 120.2(10) ?
    C12 C11 H11 . . 119.9 ?
    C10 C11 H11 . . 119.9 ?
    N2 C12 C11 . . 123.2(10) ?
    N2 C12 H12 . . 118.4 ?
    C11 C12 H12 . . 118.4 ?
    C14 C13 C18 . . 118.9(8) ?
    C14 C13 Sb1 . . 120.4(6) ?
    C18 C13 Sb1 . . 120.7(6) ?
    C13 C14 C15 . . 121.0(10) ?
    C13 C14 H14 . . 119.5 ?
    C15 C14 H14 . . 119.5 ?
    C16 C15 C14 . . 119.8(11) ?
    C16 C15 H15 . . 120.1 ?
    C14 C15 H15 . . 120.1 ?
    C15 C16 C17 . . 120.3(11) ?
    C15 C16 H16 . . 119.9 ?
    C17 C16 H16 . . 119.9 ?
    C16 C17 C18 . . 120.5(11) ?
    C16 C17 H17 . . 119.7 ?
    C18 C17 H17 . . 119.7 ?
    C17 C18 C13 . . 119.4(10) ?
    C17 C18 H18 . . 120.3 ?
    C13 C18 H18 . . 120.3 ?
    C20 C19 C24 . . 121.2(8) ?
    C20 C19 Sb1 . . 122.5(6) ?
    C24 C19 Sb1 . . 116.3(7) ?
    C19 C20 C21 . . 118.5(10) ?
    C19 C20 H20 . . 120.8 ?
    C21 C20 H20 . . 120.8 ?
    C22 C21 C20 . . 121.2(12) ?
    C22 C21 H21 . . 119.4 ?
    C20 C21 H21 . . 119.4 ?
    C21 C22 C23 . . 121.3(11) ?
    C21 C22 H22 . . 119.4 ?
    C23 C22 H22 . . 119.4 ?
    C22 C23 C24 . . 118.7(12) ?
    C22 C23 H23 . . 120.7 ?
    C24 C23 H23 . . 120.7 ?
    C23 C24 C19 . . 119.1(11) ?
    C23 C24 H24 . . 120.4 ?
    C19 C24 H24 . . 120.4 ?
    C30 C25 C26 . . 117.8(9) ?
    C30 C25 Sb1 . . 122.8(8) ?
    C26 C25 Sb1 . . 119.3(8) ?
    C27 C26 C25 . . 120.3(11) ?
    C27 C26 H26 . . 119.9 ?
    C25 C26 H26 . . 119.9 ?
    C28 C27 C26 . . 120.4(11) ?
    C28 C27 H27 . . 119.8 ?
    C26 C27 H27 . . 119.8 ?
    C27 C28 C29 . . 119.9(10) ?
    C27 C28 H28 . . 120.0 ?
    C29 C28 H28 . . 120.0 ?
    C28 C29 C30 . . 119.8(11) ?
    C28 C29 H29 . . 120.1 ?
    C30 C29 H29 . . 120.1 ?
    C25 C30 C29 . . 121.5(11) ?
    C25 C30 H30 . . 119.3 ?
    C29 C30 H30 . . 119.3 ?
    C32 C31 C36 . . 120.0(8) ?
    C32 C31 Sb2 . . 119.0(7) ?
    C36 C31 Sb2 . . 121.0(6) ?
    C31 C32 C33 . . 121.2(10) ?
    C31 C32 H32 . . 119.4 ?
    C33 C32 H32 . . 119.4 ?
    C34 C33 C32 . . 118.6(10) ?
    C34 C33 H33 . . 120.7 ?
    C32 C33 H33 . . 120.7 ?
    C35 C34 C33 . . 120.7(11) ?
    C35 C34 H34 . . 119.6 ?
    C33 C34 H34 . . 119.6 ?
    C34 C35 C36 . . 120.3(11) ?
    C34 C35 H35 . . 119.9 ?
    C36 C35 H35 . . 119.9 ?
    C31 C36 C35 . . 118.9(9) ?
    C31 C36 H36 . . 120.6 ?
    C35 C36 H36 . . 120.6 ?
    C42 C37 C38 . . 119.6(8) ?
    C42 C37 Sb2 . . 120.9(6) ?
    C38 C37 Sb2 . . 119.4(7) ?
    C37 C38 C39 . . 118.9(10) ?
    C37 C38 H38 . . 120.5 ?
    C39 C38 H38 . . 120.5 ?
    C40 C39 C38 . . 120.8(10) ?
    C40 C39 H39 . . 119.6 ?
    C38 C39 H39 . . 119.6 ?
    C41 C40 C39 . . 120.6(10) ?
    C41 C40 H40 . . 119.7 ?
    C39 C40 H40 . . 119.7 ?
    C40 C41 C42 . . 119.0(10) ?
    C40 C41 H41 . . 120.5 ?
    C42 C41 H41 . . 120.5 ?
    C37 C42 C41 . . 121.1(8) ?
    C37 C42 H42 . . 119.5 ?
    C41 C42 H42 . . 119.5 ?
    C48 C43 C44 . . 118.4(8) ?
    C48 C43 Sb2 . . 124.3(6) ?
    C44 C43 Sb2 . . 117.3(6) ?
    C43 C44 C45 . . 119.5(9) ?
    C43 C44 H44 . . 120.2 ?
    C45 C44 H44 . . 120.2 ?
    C46 C45 C44 . . 121.3(10) ?
    C46 C45 H45 . . 119.4 ?
    C44 C45 H45 . . 119.4 ?
    C47 C46 C45 . . 119.1(9) ?
    C47 C46 H46 . . 120.4 ?
    C45 C46 H46 . . 120.4 ?
    C46 C47 C48 . . 121.1(10) ?
    C46 C47 H47 . . 119.4 ?
    C48 C47 H47 . . 119.4 ?
    C43 C48 C47 . . 120.6(9) ?
    C43 C48 H48 . . 119.7 ?
    C47 C48 H48 . . 119.7 ?
loop_
    _geom_hbond_atom_site_label_D
    _geom_hbond_atom_site_label_H
    _geom_hbond_atom_site_label_A
    _geom_hbond_site_symmetry_A
    _geom_hbond_distance_DH
    _geom_hbond_distance_HA
    _geom_hbond_distance_DA
    _geom_hbond_angle_DHA
    _geom_hbond_publ_flag
    C17 H17 N2 3_656 0.93 2.66 3.556(14) 162.8 y
    C39 H39 O5 1_565 0.93 2.63 3.544(12) 166.9 y
    C23 H23 O3 1_545 0.93 2.37 3.166(12) 143.7 y
    C23 H23 O3 1_545 0.93 2.37 3.166(12) 143.7 y
data_global
_journal_date_recd_electronic     2008-11-15
_journal_date_accepted     2008-12-12
_journal_name_full     'Acta Crystallographica, Section E'
_journal_year     2009
_journal_volume     65
_journal_issue      1
_journal_page_first     m99
_journal_page_last     m99
_journal_paper_category     QM
_journal_coeditor_code     BH2210
_publ_contact_author_name     'Prof. Handong Yin'
_publ_contact_author_address
;
  College of Chemistry and Chemical Engineering
  Liaocheng University
  Shandong 252059
  P.R.China
;
_publ_contact_author_email     handongyin@163.com
_publ_contact_author_fax     '86 635 8239121'
_publ_contact_author_phone     '86 635 8239121'
_publ_section_title
;
\m-Oxido-bis[(2-chloronicotinato-\k<i>O</i>)triphenylantimony(V)]
;
loop_
    _publ_author_name
    _publ_author_address
    "Quan, Li"
;
College of Chemistry and Chemical Engineering
Liaocheng University
Shandong 252059
People's Republic of China
;
    "Yin, Handong"
;
College of Chemistry and Chemical Engineering
Liaocheng University
Shandong 252059
People's Republic of China
;
    "Wang, Daqi"
;
College of Chemistry and Chemical Engineering
Liaocheng University
Shandong 252059
People's Republic of China
;
