# Supplementary material for: μ-Oxido-bis­[(2-chloro­nicotinato-κO)triphenyl­anti­mony(V)]
Source: Acta Crystallogr Sect E Struct Rep Online. 2008 Dec 20;65(Pt 1):m99. doi: 10.1107/S1600536808042335 (PMC2967930; doi:10.1107/S1600536808042335)
Supplement: Supplementary file 2 [file e-65-00m99-Isup2.hkl]

# 
# h,k,l, Fc-squared, Fo-squared, sigma(Fo-squared) and status flag 
# 
data_I
_shelx_title ' 071217e in P2(1)/n' 
_shelx_refln_list_code          4 
_shelx_F_calc_maximum      538.00 
_exptl_crystal_F_000      2056.00 
_reflns_d_resolution_high  0.8406 
 
loop_ 
 _symmetry_equiv_pos_as_xyz 
 'x, y, z' 
 '-x+1/2, y+1/2, -z+1/2' 
 '-x, -y, -z' 
 'x-1/2, -y-1/2, z-1/2' 
 
_cell_length_a    20.4774 
_cell_length_b     9.6220 
_cell_length_c    22.5128 
_cell_angle_alpha  90.000 
_cell_angle_beta   94.978 
_cell_angle_gamma  90.000 
 
_shelx_F_squared_multiplier     1.000 
 
loop_ 
 _refln_index_h 
 _refln_index_k 
 _refln_index_l 
 _refln_F_squared_calc 
 _refln_F_squared_meas 
 _refln_F_squared_sigma 
 _refln_observed_status 
   2   0   0    91430.32    88545.91   2502.97 o 
   4   0   0     4347.97     4398.53    151.84 o 
   6   0   0   123832.26   123174.93   1888.80 o 
   8   0   0    55467.37    55481.03    953.90 o 
  10   0   0    36842.92    38051.68    702.38 o 
  12   0   0     7880.02     8005.27    265.28 o 
  14   0   0     2011.07     1927.26    274.78 o 
  16   0   0    20167.79    21047.26    823.75 o 
  18   0   0    12224.20    13111.88    665.38 o 
  20   0   0     5700.40     6477.23    494.67 o 
  22   0   0       53.15      -89.29    156.76 o 
  24   0   0     1548.09     1520.57    356.42 o 
   1   1   0    95489.65   101510.29   1720.27 o 
   2   1   0    71755.09    72830.59    869.85 o 
   3   1   0    26796.31    28500.52    367.81 o 
   4   1   0    21522.80    22822.78    351.06 o 
   5   1   0      991.65      817.64     61.47 o 
   6   1   0     4303.47     4000.60    130.93 o 
   7   1   0    52800.76    54504.85    735.37 o 
   8   1   0      124.75      200.63     67.74 o 
   9   1   0    42406.25    42444.30    536.51 o 
  10   1   0      282.69      425.09    182.04 o 
  11   1   0    32982.20    33356.55    464.06 o 
  12   1   0     2206.81     2526.80    142.84 o 
  13   1   0      495.64      477.41     80.14 o 
  14   1   0     5992.00     5989.21    272.90 o 
  15   1   0     7945.51     7986.17    328.84 o 
  16   1   0     1948.11     2242.18    197.99 o 
  17   1   0    14985.15    15530.88    502.46 o 
  18   1   0      122.60      396.49    126.75 o 
  19   1   0     5684.71     5648.05    320.38 o 
  20   1   0      556.49      564.04    155.95 o 
  21   1   0      589.22      563.51    165.89 o 
  22   1   0     1571.08     1739.81    356.45 o 
  23   1   0      180.34       95.46    196.53 o 
  24   1   0      397.30      200.88    225.95 o 
   0   2   0     1470.24     1771.97    114.67 o 
   1   2   0     1967.34     2358.30    123.86 o 
   2   2   0      753.86      503.81     59.56 o 
   3   2   0   105913.66   109715.95   2183.14 o 
   4   2   0    62763.49    65350.58    870.40 o 
   5   2   0    47223.99    46072.79    594.55 o 
   6   2   0     3651.06     3969.64    127.32 o 
   7   2   0     1973.47     1792.20     88.45 o 
   8   2   0    16617.45    18459.42    329.71 o 
   9   2   0     1070.30     1254.46     90.19 o 
  10   2   0    18727.30    18715.29    315.88 o 
  11   2   0     6799.11     6164.98    167.91 o 
  12   2   0     4473.27     5076.25    196.49 o 
  13   2   0    18798.27    19077.09    333.52 o 
  14   2   0      430.20      370.08    102.99 o 
  15   2   0    12574.94    12402.84    410.65 o 
  16   2   0     3767.66     3777.26    236.23 o 
  17   2   0       31.89      -45.68     77.36 o 
  18   2   0     3302.58     2956.62    230.34 o 
  19   2   0     2819.41     2704.43    342.64 o 
  20   2   0      884.92      674.04    248.13 o 
  21   2   0     3394.95     3575.02    416.75 o 
  22   2   0       83.73      102.83    180.99 o 
  23   2   0     1030.05      952.83    303.50 o 
   1   3   0     3621.24     2864.48     88.16 o 
   2   3   0    13955.01    15243.12    266.47 o 
   3   3   0     2198.76     1793.76    107.44 o 
   4   3   0    35951.55    35823.56    570.03 o 
   5   3   0    11001.88    12435.76    238.71 o 
   6   3   0    52950.03    52337.26    691.50 o 
   7   3   0      156.50      276.24     58.65 o 
   8   3   0    14659.29    14231.61    252.58 o 
   9   3   0      634.95      530.43     67.54 o 
  10   3   0     1375.49     1215.89     89.76 o 
  11   3   0     1464.21     1399.84    107.95 o 
  12   3   0    22279.68    21034.96    436.06 o 
  13   3   0       43.95      182.99     73.30 o 
  14   3   0    19497.04    18945.44    527.60 o 
  15   3   0     1063.73     1225.20    175.40 o 
  16   3   0     1637.10     1401.57    277.60 o 
  17   3   0      487.25      300.55    190.81 o 
  18   3   0      808.88      774.91    251.41 o 
  19   3   0      105.07      -58.30    151.11 o 
  20   3   0     2040.30     2220.07    354.74 o 
  21   3   0      926.65     1061.07    304.31 o 
  22   3   0     2198.97     2199.87    359.05 o 
  23   3   0      354.87      362.53    233.91 o 
   0   4   0    44696.39    44719.98   1207.96 o 
   1   4   0     5133.41     5081.12    134.57 o 
   2   4   0     1546.18     1430.54     86.90 o 
   3   4   0    40869.31    41840.30    858.14 o 
   4   4   0       50.21       69.06     62.34 o 
   5   4   0    23479.18    23111.48    641.69 o 
   6   4   0     5183.57     5242.64    165.92 o 
   7   4   0    17377.91    16991.80    323.97 o 
   8   4   0    10681.54    10357.46    213.02 o 
   9   4   0      792.87     1116.78     83.66 o 
  10   4   0    11245.10    11304.72    284.61 o 
  11   4   0     6334.43     6956.63    209.75 o 
  12   4   0      894.52     1547.33    364.78 o 
  13   4   0     4463.04     4594.55    271.53 o 
  14   4   0     2552.98     2743.56    487.32 o 
  15   4   0     4074.28     3977.79    377.85 o 
  16   4   0     6586.90     6363.24    483.40 o 
  17   4   0      834.40      794.96    250.08 o 
  18   4   0     1381.07     1393.40    310.73 o 
  19   4   0        0.66     -147.99    129.49 o 
  20   4   0        9.73       -8.79    167.59 o 
  21   4   0     1554.92     1614.89    361.49 o 
  22   4   0      435.86      542.47    276.31 o 
   1   5   0    26936.28    26422.67    402.48 o 
   2   5   0      201.98      316.41     66.36 o 
   3   5   0     5729.96     5758.66    216.46 o 
   4   5   0    12628.44    12630.86    331.34 o 
   5   5   0     4860.63     4981.87    214.66 o 
   6   5   0     5587.53     5682.57    183.63 o 
   7   5   0    19292.34    18093.29    357.53 o 
   8   5   0      205.87      272.10     75.07 o 
   9   5   0    20574.85    19495.39    448.50 o 
  10   5   0      148.75      498.57    141.01 o 
  11   5   0     2780.44     3093.21    200.66 o 
  12   5   0      214.69      298.36    116.99 o 
  13   5   0       50.10      -31.35    104.36 o 
  14   5   0      469.10      347.04    194.33 o 
  15   5   0     2601.71     2190.48    309.06 o 
  16   5   0     1146.33     1067.88    279.04 o 
  17   5   0     2889.64     2672.38    360.87 o 
  18   5   0      540.55      554.82    238.35 o 
  19   5   0     2812.46     2986.53    393.37 o 
  20   5   0       16.60       41.84    191.18 o 
  21   5   0      341.28      199.02    231.20 o 
   0   6   0    11935.98    12563.71    377.99 o 
   1   6   0      134.94      229.74     80.93 o 
   2   6   0    11189.31    11646.75    287.15 o 
   3   6   0     2070.88     1878.53    162.26 o 
   4   6   0     2978.60     2899.86    189.03 o 
   5   6   0      800.03      917.81    152.03 o 
   6   6   0     7145.49     6898.17    277.12 o 
   7   6   0     1066.55     1723.18    215.56 o 
   8   6   0    12549.19    12131.40    367.30 o 
   9   6   0      839.04     1671.03    174.08 o 
  10   6   0    10887.56    10944.08    355.00 o 
  11   6   0      843.35     1476.91    214.73 o 
  12   6   0     2839.18     2204.09    194.08 o 
  13   6   0        5.54     -142.31    108.71 o 
  14   6   0      477.33      295.34    163.92 o 
  15   6   0      571.67      394.80    212.61 o 
  16   6   0     2532.06     2554.66    352.49 o 
  17   6   0      218.72      258.42    183.79 o 
  18   6   0     2730.66     3080.12    402.69 o 
  19   6   0      453.02      481.73    259.33 o 
  20   6   0     1583.59     1567.93    372.98 o 
   1   7   0    10194.52     9852.32    318.95 o 
   2   7   0     1127.18     1490.33    232.94 o 
   3   7   0     2533.45     2514.03    202.44 o 
   4   7   0     4697.53     4478.67    242.01 o 
   5   7   0      538.83      526.61    139.45 o 
   6   7   0     2455.66     2518.57    200.95 o 
   7   7   0     3080.60     3235.95    220.63 o 
   8   7   0      408.71      899.68    163.30 o 
   9   7   0     7369.32     7766.64    318.20 o 
  10   7   0     1937.42     2395.24    218.88 o 
  11   7   0     2929.77     2828.64    222.30 o 
  12   7   0     3455.36     3215.08    232.15 o 
  13   7   0      533.45      589.67    191.25 o 
  14   7   0      235.18      323.33    168.47 o 
  15   7   0      774.81      871.77    267.52 o 
  16   7   0      115.82       95.95    177.24 o 
  17   7   0     1101.92     1568.78    356.58 o 
  18   7   0      127.93      146.63    214.72 o 
  19   7   0      806.71      783.48    315.11 o 
   0   8   0     3294.12     2356.08    425.72 o 
   1   8   0       10.30      -41.41    114.26 o 
   2   8   0     1200.28      986.84    205.52 o 
   3   8   0       13.28       17.48    131.51 o 
   4   8   0       40.24      -36.16     99.44 o 
   5   8   0      556.40      554.35    150.94 o 
   6   8   0      553.47      913.69    178.14 o 
   7   8   0     1274.61     1729.69    203.96 o 
   8   8   0      549.08      655.39    164.76 o 
   9   8   0      212.77        0.37    126.86 o 
  10   8   0      422.75      260.34    169.20 o 
  11   8   0     1343.63     1153.93    215.14 o 
  12   8   0      736.97     1092.15    204.88 o 
  13   8   0     1297.59     1666.31    377.00 o 
  14   8   0      528.18      622.82    201.24 o 
  15   8   0      343.38      329.65    242.63 o 
  16   8   0       19.17      -38.39    187.15 o 
  17   8   0        9.99     -249.18    169.31 o 
   1   9   0      261.25     -153.00    266.47 o 
   2   9   0      214.55      142.00    271.82 o 
   3   9   0       50.61      278.15    269.56 o 
   4   9   0      527.01     1004.03    266.07 o 
   5   9   0       26.96      213.69    156.58 o 
   6   9   0      198.76      737.32    213.45 o 
   7   9   0      961.63     1294.74    261.75 o 
   8   9   0        0.30     -108.10    136.36 o 
   9   9   0      718.33      406.25    179.93 o 
  10   9   0       21.26       72.38    150.86 o 
  11   9   0      289.18      375.28    169.93 o 
  12   9   0      125.37      454.09    199.35 o 
  13   9   0      685.44     1019.57    281.49 o 
  14   9   0      263.46      431.18    204.38 o 
   0  10   0      183.81      239.36    468.90 o 
   1  10   0      142.74      106.35    314.54 o 
   2  10   0      208.35      117.00    303.89 o 
   3  10   0      644.97     1333.50    370.16 o 
   4  10   0       53.70      577.09    309.29 o 
   5  10   0       47.10      320.51    301.09 o 
   6  10   0      602.65      933.04    354.10 o 
   7  10   0       24.90        1.75    285.60 o 
   8  10   0      368.84      185.96    203.96 o 
   9  10   0      110.31      273.81    196.44 o 
  10  10   0       66.00      418.19    214.73 o 
  11  10   0       85.27      353.52    196.52 o 
   1  11   0       95.69      967.19    370.20 o 
   2  11   0       33.65      198.76    306.79 o 
   3  11   0        3.79       10.28    318.45 o 
   4  11   0       90.72       80.24    319.33 o 
   5  11   0       64.45     -133.40    303.47 o 
   6  11   0       17.19      -19.52    304.29 o 
 -23   0   1       24.94     -164.10    158.91 o 
 -21   0   1     1397.88     1357.15    304.62 o 
 -19   0   1     3007.83     2979.10    333.20 o 
 -17   0   1     4956.30     4710.96    389.15 o 
 -15   0   1       82.30      -78.64    137.69 o 
 -13   0   1     4817.80     4990.70    227.10 o 
 -11   0   1     4586.72     4729.82    211.40 o 
  -9   0   1       91.90      100.64     68.73 o 
  -7   0   1      772.69      909.51     91.34 o 
  -5   0   1        1.81      384.82    169.93 o 
   1   0   1       44.72       44.36     21.31 o 
   3   0   1       94.97       39.17     39.46 o 
   5   0   1     2307.92     2385.47    184.92 o 
   7   0   1     2349.33     1839.94    193.56 o 
   9   0   1     2280.23     2123.94    233.03 o 
  11   0   1     2426.29     2287.62    216.17 o 
  13   0   1        5.45      -24.46     86.65 o 
  15   0   1     1195.73     1496.53    251.99 o 
  17   0   1     4761.11     4852.17    406.37 o 
  19   0   1      323.96      153.35    162.31 o 
  21   0   1      112.93       33.78    164.14 o 
  23   0   1      134.66      218.08    207.90 o 
 -24   1   1       51.87      -70.62    177.03 o 
 -23   1   1      271.62      153.95    216.45 o 
 -22   1   1      212.55       18.26    173.11 o 
 -21   1   1      130.67      284.23    140.62 o 
 -20   1   1      837.91      995.48    185.01 o 
 -19   1   1       54.37      108.34    111.54 o 
 -18   1   1      400.72      541.51    140.98 o 
 -17   1   1      512.47      698.83    154.45 o 
 -16   1   1     4234.14     4147.67    247.18 o 
 -15   1   1     1401.20     1528.44    166.31 o 
 -14   1   1      351.03      308.51     96.68 o 
 -13   1   1      370.71      567.89    120.02 o 
 -12   1   1       11.99       -5.46     51.81 o 
 -11   1   1       71.32       93.31     56.27 o 
 -10   1   1     8249.97     8340.53    190.82 o 
  -9   1   1      515.80      604.85    190.90 o 
  -8   1   1     1722.64     1603.80     81.38 o 
  -7   1   1     4045.27     3907.45    110.30 o 
  -6   1   1     1288.98     1171.75     63.89 o 
  -5   1   1     1435.42     1384.22     67.35 o 
  -4   1   1     4028.75     4052.49    100.66 o 
  -3   1   1     6052.18     6091.66    108.28 o 
  -2   1   1      468.66      527.61     59.31 o 
  -1   1   1     1325.13     1373.83     53.65 o 
   0   1   1      976.27      975.53     40.50 o 
   1   1   1      362.04      436.71     38.96 o 
   2   1   1      506.28      527.01     47.97 o 
   3   1   1     2071.27     2027.81     68.47 o 
   4   1   1      343.08      355.63     44.07 o 
   5   1   1      409.89      396.51     46.84 o 
   6   1   1       18.98       37.21     37.93 o 
   7   1   1      428.59      510.74     70.61 o 
   8   1   1      494.42      434.04     58.56 o 
   9   1   1      265.28      489.72    218.08 o 
  10   1   1      159.16      154.10     63.91 o 
  11   1   1      732.49      764.94    109.42 o 
  12   1   1       80.66       98.22     66.51 o 
  13   1   1       11.25      -34.06     71.07 o 
  14   1   1     1894.70     1791.57    166.35 o 
  15   1   1       33.32      158.60    102.98 o 
  16   1   1     3087.52     3183.63    228.06 o 
  17   1   1       75.74      136.44    112.14 o 
  18   1   1      558.62      504.71    141.12 o 
  19   1   1      165.90        5.31     97.86 o 
  20   1   1      264.20      297.85    132.38 o 
  21   1   1        4.69     -110.46    106.58 o 
  22   1   1      102.36       27.86    151.01 o 
  23   1   1      148.19       69.28    193.71 o 
  24   1   1      506.14      724.42    283.31 o 
 -23   2   1       15.61       36.24    184.01 o 
 -22   2   1      705.64      781.94    276.54 o 
 -21   2   1       78.77      127.69    185.83 o 
 -20   2   1      303.34      141.25    176.15 o 
 -19   2   1      128.19       54.39    162.74 o 
 -18   2   1      107.78       66.66    147.33 o 
 -17   2   1      544.70      636.53    141.96 o 
 -16   2   1     3045.96     3129.59    216.04 o 
 -15   2   1     1721.54     2194.21    185.29 o 
 -14   2   1     4111.74     4186.87    194.90 o 
 -13   2   1     1928.72     2094.46    125.28 o 
 -12   2   1      672.73      750.16     93.06 o 
 -11   2   1      169.81       37.03     54.58 o 
 -10   2   1     3256.26     3101.06    122.48 o 
  -9   2   1     3326.46     3012.81    114.03 o 
  -8   2   1     4742.42     4761.24    129.59 o 
  -7   2   1     3371.78     3212.30    113.32 o 
  -6   2   1       79.52       73.20     30.27 o 
  -5   2   1     1249.40     1408.75     62.19 o 
  -4   2   1     8095.96     8159.00    162.29 o 
  -3   2   1        9.19      -17.65     21.51 o 
  -2   2   1       10.98       -6.96     33.82 o 
  -1   2   1     1444.67     1250.16     56.72 o 
   0   2   1      303.86      361.51     33.93 o 
   1   2   1     9907.35     9998.08    282.91 o 
   2   2   1      435.48      357.80     63.41 o 
   3   2   1    21717.15    21953.40    358.47 o 
   4   2   1      169.64      123.58     37.74 o 
   5   2   1     4218.92     4068.58    117.67 o 
   6   2   1      771.34      928.59     69.13 o 
   7   2   1        1.24       19.49     34.90 o 
   8   2   1      319.52      411.30     62.78 o 
   9   2   1     1906.41     1584.78    108.94 o 
  10   2   1       10.03      -51.59     47.97 o 
  11   2   1     3046.17     3078.25    123.00 o 
  12   2   1     1477.81     1687.68    118.71 o 
  13   2   1     2548.31     2639.08    162.05 o 
  14   2   1     1839.30     1815.20    162.38 o 
  15   2   1     1938.53     1927.66    178.49 o 
  16   2   1     1177.23     1171.74    162.48 o 
  17   2   1        0.78     -102.16     79.53 o 
  18   2   1        1.33     -123.59     85.25 o 
  19   2   1       60.25      -23.60    110.13 o 
  20   2   1      157.70      253.35    205.67 o 
  21   2   1       35.14       14.70    164.41 o 
  22   2   1     1024.79     1236.80    315.15 o 
  23   2   1      656.10      928.08    301.77 o 
 -23   3   1      992.14     1145.30    333.25 o 
 -22   3   1      374.00      597.40    253.38 o 
 -21   3   1      370.75      452.60    240.94 o 
 -20   3   1       43.78     -118.55    136.68 o 
 -19   3   1       29.40     -184.25    122.83 o 
 -18   3   1      721.98      439.93    218.98 o 
 -17   3   1       87.74      -54.21    145.32 o 
 -16   3   1      505.36      577.06    204.50 o 
 -15   3   1     1537.88     1205.78    247.45 o 
 -14   3   1     1067.41     1046.88    127.74 o 
 -13   3   1     3109.33     2877.08    140.26 o 
 -12   3   1     2112.35     1931.88    115.86 o 
 -11   3   1      645.52      482.79     73.74 o 
 -10   3   1     1326.28     1015.28     96.78 o 
  -9   3   1        2.22      -31.57     36.29 o 
  -8   3   1     1379.25     1418.56     81.77 o 
  -7   3   1       90.92      140.61     40.36 o 
  -6   3   1    17031.45    17955.27    281.09 o 
  -5   3   1      561.22      789.38     83.43 o 
  -4   3   1     9378.47     9383.36    191.08 o 
  -3   3   1      649.80      639.55     81.56 o 
  -2   3   1     7264.17     7113.83    162.30 o 
  -1   3   1       35.40       33.22     26.54 o 
   0   3   1     7447.41     7726.45    152.31 o 
   1   3   1      230.40      438.34     52.14 o 
   2   3   1     5836.08     6075.50    175.32 o 
   3   3   1      510.24      559.23     76.68 o 
   4   3   1     9489.13     9451.24    233.25 o 
   5   3   1       32.62        1.09     36.10 o 
   6   3   1     3722.86     3421.99    125.61 o 
   7   3   1       30.94      -40.47     42.47 o 
   8   3   1     1768.87     1740.58    116.08 o 
   9   3   1      105.76        4.76     53.27 o 
  10   3   1     1030.18      903.61     94.43 o 
  11   3   1     2207.11     2064.12    125.98 o 
  12   3   1     5015.02     4634.08    184.81 o 
  13   3   1     2469.94     2191.00    166.78 o 
  14   3   1     3254.68     3201.92    206.46 o 
  15   3   1     1467.37     1250.81    176.74 o 
  16   3   1       52.15     -106.74     84.12 o 
  17   3   1      209.80      -78.31    143.78 o 
  18   3   1      381.89      286.42    193.68 o 
  19   3   1      715.88      919.47    285.10 o 
  20   3   1      791.47     1067.51    284.72 o 
  21   3   1     1206.77     1539.09    338.93 o 
  22   3   1      409.15      630.93    252.93 o 
  23   3   1      384.54      486.27    276.50 o 
 -22   4   1     1463.21     1725.42    381.22 o 
 -21   4   1      804.36     1042.70    311.77 o 
 -20   4   1     1023.40     1270.83    331.89 o 
 -19   4   1      194.59       54.48    181.55 o 
 -18   4   1      115.50       -6.95    161.71 o 
 -17   4   1      156.61       28.46    159.89 o 
 -16   4   1      124.01      100.39    161.74 o 
 -15   4   1     1987.56     1817.24    276.26 o 
 -14   4   1     1712.70     1838.49    193.62 o 
 -13   4   1     3858.56     3714.67    200.47 o 
 -12   4   1     2795.50     2343.65    208.67 o 
 -11   4   1     3097.42     3066.64    304.95 o 
 -10   4   1     4685.28     4248.65    163.10 o 
  -9   4   1       61.91       19.86     42.46 o 
  -8   4   1      463.71      510.56     78.36 o 
  -7   4   1     4424.75     4199.73    148.20 o 
  -6   4   1       39.61       -3.81     46.63 o 
  -5   4   1     8192.90     7701.06    189.42 o 
  -4   4   1     1858.33     1393.40    121.43 o 
  -3   4   1    14049.40    15011.16    333.87 o 
  -2   4   1     5658.57     5632.49    160.62 o 
  -1   4   1       97.33       96.07     36.95 o 
   0   4   1     5445.55     5270.80    138.28 o 
   1   4   1     4873.14     4706.70    147.44 o 
   2   4   1     1986.69     1676.49     95.78 o 
   3   4   1     6449.31     6446.46    209.14 o 
   4   4   1     2051.07     2092.89    140.37 o 
   5   4   1    14648.37    14079.15    329.12 o 
   6   4   1     5428.64     5298.95    168.69 o 
   7   4   1      125.61      127.38     58.97 o 
   8   4   1     2517.39     2845.70    135.65 o 
   9   4   1     3298.55     3634.55    151.98 o 
  10   4   1     4907.04     4841.75    177.29 o 
  11   4   1     9557.29     9941.31    252.23 o 
  12   4   1     2318.14     2122.88    181.88 o 
  13   4   1     3141.91     2982.76    312.58 o 
  14   4   1      169.96      216.50    159.84 o 
  15   4   1      260.37      131.02    151.48 o 
  16   4   1     1449.23     1216.82    276.52 o 
  17   4   1      436.87      417.32    211.99 o 
  18   4   1     1517.73     1374.25    311.32 o 
  19   4   1      658.88      826.23    267.83 o 
  20   4   1      405.29      511.54    248.77 o 
  21   4   1      745.06      924.42    301.81 o 
  22   4   1        9.99       37.03    194.13 o 
 -21   5   1     1073.41     1033.06    320.43 o 
 -20   5   1      971.24     1145.97    327.12 o 
 -19   5   1     1552.00     1863.06    366.49 o 
 -18   5   1       96.81      236.06    191.96 o 
 -17   5   1      710.59      779.15    252.52 o 
 -16   5   1       81.80       21.96    150.69 o 
 -15   5   1        4.09      -31.28     97.47 o 
 -14   5   1     2468.15     2347.10    213.02 o 
 -13   5   1     3206.74     3503.75    260.42 o 
 -12   5   1     1927.30     2503.24    228.96 o 
 -11   5   1    10964.33    11482.80    345.94 o 
 -10   5   1      940.82     1753.89    252.40 o 
  -9   5   1    11389.64    12063.29    347.32 o 
  -8   5   1      630.57      453.71    121.38 o 
  -7   5   1      534.42      533.55     86.27 o 
  -6   5   1     2947.26     2632.35    125.53 o 
  -5   5   1        9.98      -45.67     70.12 o 
  -4   5   1      675.60      847.58    183.46 o 
  -3   5   1    12848.81    12806.71    280.19 o 
  -2   5   1       27.60       18.50     44.79 o 
  -1   5   1     8952.03     8803.55    200.23 o 
   0   5   1      165.05      155.22     50.05 o 
   1   5   1     6724.94     5580.68    178.63 o 
   2   5   1      461.18      407.73     75.08 o 
   3   5   1       18.14      -25.38     66.03 o 
   4   5   1     7324.24     6826.77    241.18 o 
   5   5   1     3262.27     3562.45    187.18 o 
   6   5   1     1522.10     1662.07    161.39 o 
   7   5   1    16344.99    16474.09    339.32 o 
   8   5   1      591.93      779.30    126.39 o 
   9   5   1    11109.34    10949.77    324.43 o 
  10   5   1     4827.03     5305.33    234.36 o 
  11   5   1     5147.23     5414.45    237.28 o 
  12   5   1     1270.50     1801.99    178.74 o 
  13   5   1       79.98      -88.37    102.21 o 
  14   5   1        2.30      -65.57    116.74 o 
  15   5   1     1581.29     1597.46    312.52 o 
  16   5   1       99.72       44.73    153.04 o 
  17   5   1     2857.57     2834.68    376.80 o 
  18   5   1      253.25      113.71    179.74 o 
  19   5   1      476.76      413.02    236.79 o 
  20   5   1      210.87        5.61    201.67 o 
  21   5   1       67.23     -105.62    190.38 o 
 -20   6   1     1005.33     1301.19    338.03 o 
 -19   6   1      270.28      235.07    217.50 o 
 -18   6   1     2411.89     2501.98    393.16 o 
 -17   6   1      249.65      298.15    205.93 o 
 -16   6   1     1738.08     1553.27    326.55 o 
 -15   6   1       30.74     -183.58    122.39 o 
 -14   6   1       41.93     -165.76    126.20 o 
 -13   6   1        5.12       -2.77    102.50 o 
 -12   6   1     6423.43     6836.54    291.37 o 
 -11   6   1      522.78     1726.65    370.45 o 
 -10   6   1    15820.41    15643.10    434.48 o 
  -9   6   1     1678.39     2143.63    189.79 o 
  -8   6   1     7099.50     7150.77    289.94 o 
  -7   6   1       42.42      -53.57     89.68 o 
  -6   6   1      231.32      -53.35    102.62 o 
  -5   6   1      353.49      213.46    111.19 o 
  -4   6   1     7143.73     6727.56    264.04 o 
  -3   6   1        1.15      -28.10     72.70 o 
  -2   6   1    14871.95    15177.61    334.95 o 
  -1   6   1      217.03      163.95     80.59 o 
   0   6   1    17960.54    18601.68    339.08 o 
   1   6   1      163.29      213.83     92.39 o 
   2   6   1     7894.16     8466.07    242.05 o 
   3   6   1      421.03      200.97     97.83 o 
   4   6   1     1058.77     1303.31    158.67 o 
   5   6   1      400.10      499.27    125.91 o 
   6   6   1    18897.50    18503.60    451.65 o 
   7   6   1      177.16      458.87    136.82 o 
   8   6   1    18616.17    18320.80    455.73 o 
   9   6   1      145.55      369.01    119.48 o 
  10   6   1     5486.57     4929.85    247.80 o 
  11   6   1      295.56      314.37    130.22 o 
  12   6   1      456.88      374.40    145.95 o 
  13   6   1       17.15      -97.36    121.32 o 
  14   6   1     2559.78     2544.20    335.92 o 
  15   6   1       59.63       12.70    153.06 o 
  16   6   1     3528.38     3533.50    406.14 o 
  17   6   1        4.97      113.78    175.45 o 
  18   6   1     1760.22     1961.60    377.86 o 
  19   6   1       11.35     -145.94    154.39 o 
  20   6   1      365.00       87.98    210.58 o 
 -19   7   1      861.93      637.59    291.39 o 
 -18   7   1      210.51      216.16    231.39 o 
 -17   7   1     1367.40     1570.02    361.75 o 
 -16   7   1     1157.66     1382.76    327.35 o 
 -15   7   1      204.60      273.39    205.11 o 
 -14   7   1     1456.94     1732.45    262.27 o 
 -13   7   1      490.24      544.48    179.60 o 
 -12   7   1     1381.13     1852.21    215.72 o 
 -11   7   1     4439.25     4091.89    254.56 o 
 -10   7   1      137.54      483.80    141.69 o 
  -9   7   1    11504.03    11821.51    391.90 o 
  -8   7   1     1340.22     1592.04    223.83 o 
  -7   7   1     4282.56     3693.79    233.05 o 
  -6   7   1     2785.19     2726.80    207.11 o 
  -5   7   1      360.99      285.49    130.04 o 
  -4   7   1     2307.37     2275.24    199.13 o 
  -3   7   1     9436.31    10080.73    339.63 o 
  -2   7   1      333.96      361.05    116.31 o 
  -1   7   1    15851.23    16601.77    423.88 o 
   0   7   1      623.82      776.62    246.42 o 
   1   7   1     7500.14     7393.01    275.91 o 
   2   7   1     3653.45     3832.97    215.37 o 
   3   7   1       32.52      -54.39     94.49 o 
   4   7   1     8605.97     8214.42    310.19 o 
   5   7   1     3329.67     3024.93    211.24 o 
   6   7   1     1883.24     1893.93    194.02 o 
   7   7   1    10316.49     9322.32    338.00 o 
   8   7   1       21.77      222.66    120.82 o 
   9   7   1     6769.80     6310.42    291.16 o 
  10   7   1     1759.93     1904.66    251.60 o 
  11   7   1     1066.73     1147.29    192.69 o 
  12   7   1     1883.65     2070.48    208.96 o 
  13   7   1      827.37      912.28    209.26 o 
  14   7   1      932.44      894.07    263.65 o 
  15   7   1     3361.95     3520.30    479.87 o 
  16   7   1      127.29       68.67    180.49 o 
  17   7   1     1586.72     1888.13    384.58 o 
  18   7   1       38.02       18.56    208.29 o 
  19   7   1      440.06      533.27    263.42 o 
 -17   8   1      603.82      471.32    271.72 o 
 -16   8   1       19.65     -135.83    176.99 o 
 -15   8   1     2655.73     2602.34    592.24 o 
 -14   8   1        3.95      136.43    162.82 o 
 -13   8   1     2558.08     2704.13    279.25 o 
 -12   8   1      165.50      108.71    147.01 o 
 -11   8   1     1037.09      969.53    217.47 o 
 -10   8   1      476.69      204.06    161.69 o 
  -9   8   1      770.66      604.70    176.88 o 
  -8   8   1     1962.36     2306.22    249.74 o 
  -7   8   1     6019.68     6328.19    305.67 o 
  -6   8   1     1318.13     1459.27    204.66 o 
  -5   8   1     6300.95     5997.45    293.68 o 
  -4   8   1      108.50      -16.92    111.62 o 
  -3   8   1     3406.19     2972.11    247.19 o 
  -2   8   1     1871.12     1790.80    269.08 o 
  -1   8   1      153.07       16.82    232.96 o 
   0   8   1     2355.88     2361.87    333.84 o 
   1   8   1     5927.29     5796.35    396.96 o 
   2   8   1      128.30      184.63    135.02 o 
   3   8   1     9486.15     9499.62    386.15 o 
   4   8   1     1371.43     1504.49    194.21 o 
   5   8   1     3632.97     3486.28    233.28 o 
   6   8   1     1939.05     1984.78    206.02 o 
   7   8   1      161.49      184.67    132.04 o 
   8   8   1     2512.28     2703.73    251.69 o 
   9   8   1      816.56      976.27    195.58 o 
  10   8   1      573.54      472.54    172.62 o 
  11   8   1     2820.78     2717.93    232.34 o 
  12   8   1       39.14      231.75    171.70 o 
  13   8   1     4994.95     5303.32    350.62 o 
  14   8   1       22.43       42.45    175.56 o 
  15   8   1     1466.44     1350.75    342.82 o 
  16   8   1      447.67      226.31    231.77 o 
  17   8   1        3.38     -121.50    188.73 o 
 -15   9   1       22.59      165.11    205.08 o 
 -14   9   1     2987.54     2909.99    301.44 o 
 -13   9   1        3.01       88.87    160.99 o 
 -12   9   1     2194.49     2315.88    233.88 o 
 -11   9   1        3.02      -59.75    138.73 o 
 -10   9   1       15.07     -193.67    129.12 o 
  -9   9   1      667.52      710.81    258.63 o 
  -8   9   1     3348.73     3442.35    263.29 o 
  -7   9   1      104.72      487.40    259.19 o 
  -6   9   1    10077.42    11099.26    456.14 o 
  -5   9   1       24.70      369.88    237.39 o 
  -4   9   1     6456.78     6927.69    363.43 o 
  -3   9   1      442.67      670.20    305.53 o 
  -2   9   1      990.56      938.29    345.07 o 
  -1   9   1      585.75      424.07    379.20 o 
   0   9   1     1037.60      762.87    336.76 o 
   1   9   1      319.35      231.41    285.94 o 
   2   9   1     6485.07     6444.97    435.90 o 
   3   9   1      158.21      443.30    280.74 o 
   4   9   1     8003.62     8564.50    487.77 o 
   5   9   1       37.93      191.47    168.53 o 
   6   9   1     3035.71     2909.68    266.32 o 
   7   9   1      267.94      122.51    182.12 o 
   8   9   1       80.58     -183.77    129.61 o 
   9   9   1       52.01      -42.11    140.31 o 
  10   9   1     3233.53     3570.42    309.53 o 
  11   9   1       26.35      369.99    162.14 o 
  12   9   1     4986.23     5424.58    373.46 o 
  13   9   1       48.15      134.95    159.68 o 
  14   9   1     2510.31     2415.58    389.98 o 
 -11  10   1       92.86      328.14    208.57 o 
 -10  10   1     1447.97     2080.88    465.83 o 
  -9  10   1      452.53      694.30    240.09 o 
  -8  10   1     1100.92     1161.20    266.05 o 
  -7  10   1     1433.07     1878.16    323.51 o 
  -6  10   1      128.49      280.74    309.44 o 
  -5  10   1     3173.89     3532.02    374.86 o 
  -4  10   1      507.91      926.29    329.26 o 
  -3  10   1     2774.61     2727.75    348.56 o 
  -2  10   1     2830.23     2958.21    475.99 o 
  -1  10   1       37.38     -268.92    296.14 o 
   0  10   1     3270.03     3093.67    515.79 o 
   1  10   1     2736.08     3384.76    492.29 o 
   2  10   1      308.78      632.04    329.78 o 
   3  10   1     4913.94     5334.12    428.16 o 
   4  10   1      829.35     1350.35    380.77 o 
   5  10   1     2500.98     2483.04    341.15 o 
   6  10   1     1557.65     2193.38    421.10 o 
   7  10   1      343.24      409.37    321.14 o 
   8  10   1     1376.55     2233.31    416.48 o 
   9  10   1      395.34      739.59    241.90 o 
  10  10   1      913.27     1784.66    407.12 o 
  11  10   1     1773.51     2473.07    430.39 o 
  -6  11   1      557.71      569.33    349.76 o 
  -5  11   1       13.16     -212.66    292.93 o 
  -4  11   1      532.50      521.47    360.12 o 
  -3  11   1     2093.32     2685.99    479.74 o 
  -2  11   1       21.48      311.57    331.55 o 
  -1  11   1     5953.87     6090.10    477.42 o 
   0  11   1      185.34      864.34    355.16 o 
   1  11   1     3001.33     2973.33    381.96 o 
   2  11   1      290.40      388.39    341.32 o 
   3  11   1        0.22     -351.21    300.93 o 
   4  11   1      499.57      399.23    335.69 o 
   5  11   1     1461.23     1837.34    425.82 o 
   6  11   1      165.50      729.98    339.16 o 
 -22   0   2     2423.61     2398.36    343.64 o 
 -20   0   2     4995.75     5108.18    442.48 o 
 -18   0   2     4256.28     3871.37    365.79 o 
 -16   0   2     3176.22     2686.13    297.86 o 
 -14   0   2     9192.88     8746.22    315.69 o 
 -12   0   2    62305.17    62398.61   1108.42 o 
 -10   0   2    94479.08    96170.16   1564.73 o 
  -8   0   2      289.09      270.47     77.52 o 
  -6   0   2    30907.52    32145.67    596.16 o 
  -4   0   2   133420.03   137849.41   3166.30 o 
  -2   0   2   289448.13   276732.72   4448.72 o 
   0   0   2    41812.86    47893.56   1193.77 o 
   2   0   2     1024.03      775.96     85.55 o 
   4   0   2    49097.65    55882.92   1600.52 o 
   6   0   2    23565.95    24287.90    856.39 o 
   8   0   2    29662.56    28405.78   1023.07 o 
  10   0   2    11537.59    10372.87    569.68 o 
  12   0   2    16700.51    16988.83    829.62 o 
  14   0   2    56124.13    57122.73   1542.14 o 
  16   0   2    31106.52    33085.80   1104.01 o 
  18   0   2     1738.05     1800.58    268.41 o 
  20   0   2      187.11      -11.93    151.09 o 
  22   0   2     3805.88     3790.87    425.40 o 
  24   0   2     2036.25     2072.45    351.27 o 
 -24   1   2      292.77       91.11    225.25 o 
 -23   1   2      615.89      529.79    262.56 o 
 -22   1   2      416.10      566.02    249.19 o 
 -21   1   2     4764.04     5061.58    388.16 o 
 -20   1   2      196.08      339.63    134.76 o 
 -19   1   2     6348.25     6356.03    332.71 o 
 -18   1   2        4.70       23.19     93.48 o 
 -17   1   2     1569.38     1542.49    182.21 o 
 -16   1   2     3596.90     3632.60    236.09 o 
 -15   1   2     1736.83     1855.91    172.96 o 
 -14   1   2    12984.26    13738.45    289.00 o 
 -13   1   2    22930.92    23193.09    387.45 o 
 -12   1   2     8833.97     9630.42    227.69 o 
 -11   1   2    12574.82    12407.24    251.79 o 
 -10   1   2     3518.25     3383.13    131.60 o 
  -9   1   2    25351.41    25910.39    379.45 o 
  -8   1   2     3561.83     3130.72    109.19 o 
  -7   1   2      202.02      281.77     56.42 o 
  -6   1   2     1691.74     1708.50    125.30 o 
  -5   1   2    59047.82    64773.33    739.51 o 
  -4   1   2    16476.65    18106.33    253.03 o 
  -3   1   2   107840.55   110290.47   1398.86 o 
  -2   1   2     2928.07     3044.17    108.17 o 
  -1   1   2   101682.80   114541.79   5282.60 o 
   0   1   2    43492.95    47193.78   2407.87 o 
   1   1   2    34721.20    36590.73   1206.74 o 
   2   1   2    20021.54    22236.83    549.10 o 
   3   1   2    84800.45    84885.19   1063.43 o 
   4   1   2     4254.90     3827.85    102.50 o 
   5   1   2    71615.23    70721.77   1072.85 o 
   6   1   2    29689.39    29933.25    517.10 o 
   7   1   2    60906.72    63668.58   1974.02 o 
   8   1   2    12887.49    13400.56    434.17 o 
   9   1   2     8455.98     8208.02    375.71 o 
  10   1   2     7532.54     6957.17    214.00 o 
  11   1   2      429.14      318.71     94.79 o 
  12   1   2    36192.76    36877.95    850.62 o 
  13   1   2    13149.18    13535.94    410.11 o 
  14   1   2     5291.19     5230.05    261.15 o 
  15   1   2    23144.26    24002.36    618.72 o 
  16   1   2     1375.33     1710.15    180.16 o 
  17   1   2    10136.48    10399.78    410.23 o 
  18   1   2     1681.44     1980.47    201.09 o 
  19   1   2      172.67       53.60    109.61 o 
  20   1   2     1516.83     1528.24    214.58 o 
  21   1   2      567.05      471.38    161.59 o 
  22   1   2      479.40      288.05    171.50 o 
  23   1   2     1848.80     2223.36    363.19 o 
 -23   2   2     1885.74     2000.69    398.55 o 
 -22   2   2     1178.28     1390.15    337.85 o 
 -21   2   2     1700.02     1611.35    340.82 o 
 -20   2   2     2100.81     2346.53    336.07 o 
 -19   2   2      358.43      257.76    190.00 o 
 -18   2   2     1333.88     1507.92    297.83 o 
 -17   2   2     4640.49     4701.73    265.79 o 
 -16   2   2      121.50      147.83     91.16 o 
 -15   2   2    14940.13    14635.91    444.17 o 
 -14   2   2     5560.14     6033.80    211.45 o 
 -13   2   2     4390.85     4271.93    163.08 o 
 -12   2   2     1834.91     1924.65    117.51 o 
 -11   2   2       27.42      -51.52     43.58 o 
 -10   2   2       56.77      182.59    134.07 o 
  -9   2   2     6049.84     6062.48    159.21 o 
  -8   2   2      477.02      639.43    164.74 o 
  -7   2   2    67828.64    71561.03    947.02 o 
  -6   2   2     2121.53     2645.03    179.09 o 
  -5   2   2    90366.55    97211.15   1091.37 o 
  -4   2   2      370.88      431.22     67.30 o 
  -3   2   2       31.89      -55.25     36.84 o 
  -2   2   2    27048.22    28064.95    488.21 o 
  -1   2   2    69233.54    67754.63    860.26 o 
   0   2   2    48619.76    48056.31    869.14 o 
   1   2   2   182112.92   182597.70   2493.87 o 
   2   2   2    14972.06    15040.08    292.73 o 
   3   2   2    45950.53    46226.53    875.26 o 
   4   2   2    22020.75    20258.19    323.52 o 
   5   2   2    32879.95    30349.63    567.98 o 
   6   2   2    53233.89    52915.80    951.65 o 
   7   2   2     2936.29     3152.48    131.28 o 
   8   2   2    20515.68    20652.15    413.09 o 
   9   2   2    13068.99    11863.96    419.80 o 
  10   2   2        2.80      -48.17     49.95 o 
  11   2   2    19853.41    19510.15    544.93 o 
  12   2   2      960.85     1294.14    196.02 o 
  13   2   2    14474.15    14288.83    482.95 o 
  14   2   2      491.79      406.38    110.08 o 
  15   2   2     1328.25     1306.53    160.43 o 
  16   2   2     3646.78     3331.57    229.13 o 
  17   2   2     2744.70     2689.84    218.86 o 
  18   2   2     1259.58     1018.05    178.68 o 
  19   2   2     4820.98     4915.88    344.46 o 
  20   2   2      599.47      709.35    253.30 o 
  21   2   2     2641.57     2691.87    369.21 o 
  22   2   2      106.34      144.04    192.50 o 
  23   2   2      655.19      635.37    268.40 o 
 -23   3   2      347.35      343.68    242.24 o 
 -22   3   2     1735.61     1934.23    353.01 o 
 -21   3   2       25.93      -69.34    158.28 o 
 -20   3   2        8.27     -145.03    138.68 o 
 -19   3   2      773.89      509.31    231.02 o 
 -18   3   2     3101.52     2509.98    339.01 o 
 -17   3   2       42.00       50.71    146.52 o 
 -16   3   2    11307.58    11076.27    620.73 o 
 -15   3   2        8.37      225.78    150.16 o 
 -14   3   2     7975.25     6874.97    233.71 o 
 -13   3   2      125.51      163.16     77.72 o 
 -12   3   2     1892.30     1513.72    109.14 o 
 -11   3   2     3883.34     4085.44    143.73 o 
 -10   3   2     5263.18     5764.64    160.09 o 
  -9   3   2      298.67      203.24     55.02 o 
  -8   3   2    22342.23    23389.03    354.02 o 
  -7   3   2    16153.14    16465.61    269.09 o 
  -6   3   2    57330.92    59733.64    930.72 o 
  -5   3   2     2964.84     3262.81    104.83 o 
  -4   3   2    51901.52    53768.34    800.33 o 
  -3   3   2     9829.68     9699.88    236.16 o 
  -2   3   2     9540.32     9595.75    170.08 o 
  -1   3   2        2.23      -21.49     28.04 o 
   0   3   2    47271.13    46975.17    677.57 o 
   1   3   2    29164.92    29271.37    536.86 o 
   2   3   2   118610.70   117759.80   2437.09 o 
   3   3   2    13559.70    12871.74    299.21 o 
   4   3   2    31574.41    33544.11    582.33 o 
   5   3   2     4361.67     3852.98    129.07 o 
   6   3   2       14.86      -44.83     39.41 o 
   7   3   2      857.52      887.59     93.63 o 
   8   3   2    17551.10    17759.48    351.39 o 
   9   3   2      270.63      139.04     59.15 o 
  10   3   2    16093.25    15828.56    467.28 o 
  11   3   2       17.14       30.94     57.61 o 
  12   3   2    14375.84    15412.62    374.15 o 
  13   3   2      562.21      724.37    144.06 o 
  14   3   2     5526.84     5478.38    263.32 o 
  15   3   2        1.19     -102.13     68.08 o 
  16   3   2      442.15      242.88    128.21 o 
  17   3   2      107.87      -81.75    136.00 o 
  18   3   2     3290.03     3288.97    385.75 o 
  19   3   2      854.07      863.53    265.06 o 
  20   3   2     5748.87     5961.65    522.27 o 
  21   3   2      169.14      359.13    218.52 o 
  22   3   2     2730.65     3025.30    410.95 o 
  23   3   2        5.22      -19.58    182.25 o 
 -22   4   2       96.98      -25.94    196.77 o 
 -21   4   2        0.37      -74.53    168.14 o 
 -20   4   2     1481.68     1584.35    345.25 o 
 -19   4   2      583.40      469.44    238.87 o 
 -18   4   2     2604.40     2563.19    348.27 o 
 -17   4   2      960.97      901.63    259.69 o 
 -16   4   2      432.81      312.33    186.64 o 
 -15   4   2     6286.31     6768.43    333.00 o 
 -14   4   2      927.81     1118.04    308.94 o 
 -13   4   2     5878.43     5970.49    267.58 o 
 -12   4   2     4881.70     4493.47    216.78 o 
 -11   4   2      185.52      271.63    121.20 o 
 -10   4   2     8615.16     8216.73    278.55 o 
  -9   4   2    20368.66    18795.36    410.65 o 
  -8   4   2       37.47       54.57     46.84 o 
  -7   4   2    11048.74     9750.35    221.57 o 
  -6   4   2     2239.54     2447.03    105.50 o 
  -5   4   2    14237.21    12834.35    253.76 o 
  -4   4   2     2466.80     2530.57    145.81 o 
  -3   4   2      748.62     1248.30    214.81 o 
  -2   4   2    40049.32    41569.77    537.74 o 
  -1   4   2      117.49       74.52     37.10 o 
   0   4   2    11323.46    11075.55    233.77 o 
   1   4   2    22712.51    21907.35    371.51 o 
   2   4   2      155.20      475.44     80.81 o 
   3   4   2     7343.37     7915.09    230.58 o 
   4   4   2    19421.10    18969.04    388.23 o 
   5   4   2    44847.64    45194.62    815.87 o 
   6   4   2    20515.17    20648.52    366.80 o 
   7   4   2      121.37      216.81     64.93 o 
   8   4   2     5014.92     4702.10    169.47 o 
   9   4   2     9392.82     9584.89    242.10 o 
  10   4   2     1509.90     1487.83    116.53 o 
  11   4   2    11926.93    12146.31    370.27 o 
  12   4   2     1701.45     1495.92    122.45 o 
  13   4   2    10012.03    10184.83    407.02 o 
  14   4   2     5825.24     5257.54    422.17 o 
  15   4   2      195.11      159.78    157.72 o 
  16   4   2     1098.36      885.27    254.98 o 
  17   4   2      397.35      229.83    194.33 o 
  18   4   2       43.01        2.54    168.17 o 
  19   4   2     3282.17     3737.56    421.31 o 
  20   4   2      116.49       43.20    175.36 o 
  21   4   2     3392.04     3400.46    434.10 o 
  22   4   2      986.54     1165.68    332.26 o 
 -21   5   2     1029.06      985.30    321.67 o 
 -20   5   2      664.35      769.42    280.42 o 
 -19   5   2     2919.78     3025.38    400.56 o 
 -18   5   2      948.99      978.84    286.96 o 
 -17   5   2     2622.56     2384.56    340.97 o 
 -16   5   2      801.22      780.96    259.62 o 
 -15   5   2      653.28      350.93    141.84 o 
 -14   5   2      504.87      425.37    134.18 o 
 -13   5   2     5961.27     6113.61    389.52 o 
 -12   5   2      529.39     1500.24    730.31 o 
 -11   5   2    24545.57    24810.15    536.01 o 
 -10   5   2     3838.61     4093.33    221.43 o 
  -9   5   2    14423.29    13829.15    377.55 o 
  -8   5   2     8581.67     7793.25    323.82 o 
  -7   5   2       16.08      -15.62     83.88 o 
  -6   5   2    16781.47    16695.55    325.55 o 
  -5   5   2    13074.52    13210.15    347.98 o 
  -4   5   2     2911.16     3208.56    176.29 o 
  -3   5   2    29719.41    29070.67    485.38 o 
  -2   5   2     1425.83     1486.63     87.42 o 
  -1   5   2    15708.97    15668.85    282.98 o 
   0   5   2     1363.42     1438.66    256.92 o 
   1   5   2      162.38      104.91     58.56 o 
   2   5   2     4527.77     4559.87    190.18 o 
   3   5   2     2498.43     2507.99    156.08 o 
   4   5   2     1474.17     1362.25    200.22 o 
   5   5   2    13421.07    13111.81    340.64 o 
   6   5   2     4372.66     4278.47    204.03 o 
   7   5   2    30105.05    30066.17    504.24 o 
   8   5   2      573.98      772.17    106.94 o 
   9   5   2     5469.74     4862.31    189.06 o 
  10   5   2     2601.68     2442.35    177.96 o 
  11   5   2       90.03      -73.27     88.85 o 
  12   5   2     1955.52     1834.75    210.65 o 
  13   5   2     7217.36     6430.74    410.86 o 
  14   5   2     2155.79     1940.81    289.31 o 
  15   5   2     6777.20     6337.30    497.60 o 
  16   5   2      452.13      498.97    213.30 o 
  17   5   2     2798.45     3060.67    375.93 o 
  18   5   2      460.69      425.46    226.36 o 
  19   5   2       26.65      -83.39    165.29 o 
  20   5   2      709.98      613.09    275.46 o 
  21   5   2     1304.77     1333.76    353.50 o 
 -20   6   2     1007.49     1085.25    334.91 o 
 -19   6   2      706.50      634.45    271.81 o 
 -18   6   2     1011.17     1252.83    331.49 o 
 -17   6   2      373.87      168.47    193.62 o 
 -16   6   2      234.75      -37.65    168.93 o 
 -15   6   2      135.77      -61.28    103.39 o 
 -14   6   2      888.61      657.31    239.46 o 
 -13   6   2     2356.79     2602.55    399.13 o 
 -12   6   2     8836.01     8955.46    368.22 o 
 -11   6   2     1337.94     2282.36    307.75 o 
 -10   6   2     9246.58     9347.41    334.85 o 
  -9   6   2        5.13       94.00    105.37 o 
  -8   6   2     2591.39     2222.24    190.99 o 
  -7   6   2     2037.66     1801.78    188.77 o 
  -6   6   2     4054.00     3682.14    238.95 o 
  -5   6   2      171.72      116.64    103.67 o 
  -4   6   2    10564.40    11144.55    340.09 o 
  -3   6   2       33.40       85.69     86.17 o 
  -2   6   2     8802.45     9052.09    252.32 o 
  -1   6   2       90.21      110.04     54.44 o 
   0   6   2    10059.67    10389.25    265.36 o 
   1   6   2      352.92      238.78     75.93 o 
   2   6   2     1330.05     1439.48    238.34 o 
   3   6   2       79.51      -45.57     79.29 o 
   4   6   2    10560.99     9793.55    312.30 o 
   5   6   2        5.71      147.00     97.09 o 
   6   6   2    17730.12    17608.10    437.19 o 
   7   6   2       43.86      339.85    109.34 o 
   8   6   2    11244.33    11454.92    353.89 o 
   9   6   2      353.19      243.55    120.92 o 
  10   6   2      263.20       73.80    117.74 o 
  11   6   2      326.11      195.22    132.84 o 
  12   6   2     2236.77     2179.94    237.36 o 
  13   6   2       90.27       64.50    129.82 o 
  14   6   2     2062.64     2380.09    332.87 o 
  15   6   2      282.43      287.07    189.34 o 
  16   6   2     4711.04     5205.71    943.76 o 
  17   6   2      544.46      495.70    238.43 o 
  18   6   2     1120.68     1338.57    342.41 o 
  19   6   2      252.23      188.14    219.01 o 
  20   6   2       26.75     -178.61    171.40 o 
 -19   7   2      400.17      549.18    275.83 o 
 -18   7   2       49.96      -53.86    184.90 o 
 -17   7   2      103.18       15.01    199.53 o 
 -16   7   2      510.28      416.06    234.21 o 
 -15   7   2     1737.32     1798.43    359.59 o 
 -14   7   2     2545.04     2429.54    351.55 o 
 -13   7   2     2978.58     2765.27    227.41 o 
 -12   7   2     2147.71     2568.46    224.15 o 
 -11   7   2     3856.93     3892.10    260.35 o 
 -10   7   2      206.43      499.23    152.48 o 
  -9   7   2      796.13      901.27    176.42 o 
  -8   7   2     1010.99     1018.45    180.48 o 
  -7   7   2      252.21      191.70    132.46 o 
  -6   7   2     2073.80     1955.26    210.84 o 
  -5   7   2     3262.56     2667.93    207.72 o 
  -4   7   2     2092.16     2084.07    194.43 o 
  -3   7   2    11124.17    11451.86    361.58 o 
  -2   7   2      283.84      303.47    121.81 o 
  -1   7   2     8735.31     8690.78    291.32 o 
   0   7   2      434.39      475.56    155.65 o 
   1   7   2      547.11      430.16    119.57 o 
   2   7   2     4477.62     4370.58    228.12 o 
   3   7   2     2323.79     2368.01    194.02 o 
   4   7   2     2342.46     2956.14    206.18 o 
   5   7   2     8906.77     9351.16    330.72 o 
   6   7   2        3.84       94.22     98.80 o 
   7   7   2     3497.83     3552.48    226.23 o 
   8   7   2      331.33      263.37    132.98 o 
   9   7   2      163.82      -12.88    114.01 o 
  10   7   2     4389.17     3724.66    238.34 o 
  11   7   2        5.74     -107.46    108.85 o 
  12   7   2      374.44      324.17    161.56 o 
  13   7   2      720.55     1121.71    234.05 o 
  14   7   2       65.61      108.40    164.74 o 
  15   7   2     1934.89     2009.55    340.69 o 
  16   7   2      500.62      623.70    257.99 o 
  17   7   2     1229.69      913.57    306.17 o 
  18   7   2      549.97      528.12    271.30 o 
 -17   8   2      168.27      221.54    239.09 o 
 -16   8   2      629.41      450.82    279.53 o 
 -15   8   2      749.16      450.33    242.44 o 
 -14   8   2     1527.18     1538.37    263.28 o 
 -13   8   2     1532.72     1693.68    246.34 o 
 -12   8   2      597.06      643.91    196.10 o 
 -11   8   2      449.62       21.02    154.10 o 
 -10   8   2        6.92     -128.30    131.80 o 
  -9   8   2      148.63      198.32    142.95 o 
  -8   8   2       27.47      154.60    133.93 o 
  -7   8   2      264.89      486.63    158.43 o 
  -6   8   2      965.64     1085.02    195.66 o 
  -5   8   2      516.35      754.26    176.32 o 
  -4   8   2     1894.25     1648.99    210.05 o 
  -3   8   2     1292.89     1365.03    214.08 o 
  -2   8   2     1184.51      816.93    192.90 o 
  -1   8   2       90.04     -126.24    224.36 o 
   0   8   2       98.90      118.55    233.49 o 
   1   8   2      800.09     1195.43    304.75 o 
   2   8   2      576.17      945.12    290.50 o 
   3   8   2     5438.19     5402.93    302.26 o 
   4   8   2      147.23      370.93    156.35 o 
   5   8   2     2818.29     2841.88    227.97 o 
   6   8   2      325.64      406.15    143.89 o 
   7   8   2      116.92       57.72    128.01 o 
   8   8   2      157.81       80.80    124.09 o 
   9   8   2     1171.02     1170.13    205.50 o 
  10   8   2      469.97      532.21    172.11 o 
  11   8   2      651.32      965.13    185.32 o 
  12   8   2       32.13      137.03    142.79 o 
  13   8   2      931.87     1623.97    266.31 o 
  14   8   2       72.44        4.41    172.77 o 
  15   8   2       30.18     -180.92    144.62 o 
  16   8   2      391.39       55.84    197.30 o 
  17   8   2       88.52     -109.67    186.29 o 
 -15   9   2      677.03      662.97    310.35 o 
 -14   9   2      324.17      384.67    209.70 o 
 -13   9   2      283.21      222.65    192.83 o 
 -12   9   2       35.46      -87.45    128.87 o 
 -11   9   2      355.08      216.23    164.84 o 
 -10   9   2        0.61     -129.75    150.80 o 
  -9   9   2     1085.49     1077.83    235.02 o 
  -8   9   2      510.76     1024.58    252.81 o 
  -7   9   2      648.80     1493.10    364.89 o 
  -6   9   2     1315.50     2412.50    310.27 o 
  -5   9   2       29.11      255.10    179.41 o 
  -4   9   2      545.74      635.80    200.62 o 
  -3   9   2       63.83     -103.64    139.33 o 
  -2   9   2       37.13     -346.01    230.67 o 
  -1   9   2      277.32     -220.18    272.92 o 
   0   9   2      109.25     -161.15    259.14 o 
   1   9   2       64.70      150.52    265.54 o 
   2   9   2      569.45     1319.55    333.18 o 
   3   9   2       44.71      402.10    278.20 o 
   4   9   2     1031.22     1126.35    342.01 o 
   5   9   2      796.24      875.02    329.75 o 
   6   9   2      313.33       10.53    161.03 o 
   7   9   2       75.41      -81.62    148.40 o 
   8   9   2       17.32      -95.22    129.00 o 
   9   9   2      739.64      782.90    219.02 o 
  10   9   2      424.97     1425.33    282.86 o 
  11   9   2      256.62      619.42    231.39 o 
  12   9   2      574.20      830.98    223.59 o 
  13   9   2      190.71      252.43    176.81 o 
  14   9   2      678.55      348.27    243.91 o 
 -11  10   2      124.62      204.27    196.56 o 
 -10  10   2      416.51      683.90    352.03 o 
  -9  10   2       64.94      183.56    204.25 o 
  -8  10   2      383.13      474.31    213.21 o 
  -7  10   2      106.50      344.67    201.73 o 
  -6  10   2        1.03      353.35    305.44 o 
  -5  10   2      399.08      922.29    332.45 o 
  -4  10   2      194.41      569.50    326.88 o 
  -3  10   2        1.74      237.56    313.83 o 
  -2  10   2      104.64      207.85    318.20 o 
  -1  10   2      590.08      627.65    359.13 o 
   0  10   2       19.28      119.99    305.55 o 
   1  10   2      536.34     1113.80    364.34 o 
   2  10   2       91.17      452.58    322.39 o 
   3  10   2       19.18      447.84    309.78 o 
   4  10   2      347.34      646.68    328.18 o 
   5  10   2       97.45      254.44    301.33 o 
   6  10   2      128.30     -116.68    286.70 o 
   7  10   2      153.32       15.41    280.25 o 
   8  10   2       96.03      284.44    292.23 o 
   9  10   2       15.99      261.04    285.44 o 
  10  10   2       32.00      270.14    179.90 o 
  11  10   2       52.49      118.81    207.39 o 
  -6  11   2       49.54       68.16    322.76 o 
  -5  11   2       28.97      156.45    314.64 o 
  -4  11   2       37.04      194.20    318.57 o 
  -3  11   2       29.53      719.89    346.18 o 
  -2  11   2       53.88      532.50    351.12 o 
  -1  11   2       70.28      946.87    358.84 o 
   0  11   2       31.59      272.83    336.31 o 
   1  11   2        0.05      120.76    314.20 o 
   2  11   2       17.32     -152.37    308.56 o 
   3  11   2       17.12       62.27    311.56 o 
   4  11   2        7.35       53.87    314.59 o 
   5  11   2        5.67      135.45    313.96 o 
   6  11   2        0.48      534.51    313.02 o 
 -23   0   3     1076.33     1051.88    458.54 o 
 -21   0   3     4069.08     4684.70    440.16 o 
 -19   0   3       31.41       95.11    152.02 o 
 -17   0   3       28.31     -169.28    112.86 o 
 -15   0   3       16.80      -81.75    107.05 o 
 -13   0   3     2410.68     2816.42    297.74 o 
 -11   0   3     2731.27     2751.04    199.52 o 
  -9   0   3     3426.31     3599.07    185.08 o 
  -7   0   3     4320.75     4638.33    190.93 o 
  -5   0   3     8726.21     9203.04    253.59 o 
  -1   0   3     1018.54     1060.52    154.67 o 
   1   0   3     1870.62     2194.50    150.06 o 
   3   0   3      342.21      261.24     82.67 o 
   5   0   3     2133.50     2245.77    207.38 o 
   7   0   3     6935.01     6707.79    402.43 o 
   9   0   3      190.09       37.73     95.34 o 
  11   0   3      422.54      449.04    171.08 o 
  13   0   3     1094.58     1246.59    266.99 o 
  15   0   3     1892.61     1960.36    266.81 o 
  17   0   3     1801.09     1950.78    280.17 o 
  19   0   3      281.82       44.15    153.61 o 
  21   0   3       74.40      -45.45    142.97 o 
  23   0   3     1163.24     1500.83    343.30 o 
 -24   1   3      158.85       -6.85    203.95 o 
 -23   1   3       29.49      -69.63    175.23 o 
 -22   1   3     1693.71     1568.66    340.29 o 
 -21   1   3       60.88      253.76    195.71 o 
 -20   1   3     1883.04     1937.90    254.70 o 
 -19   1   3     1783.38     1654.01    196.47 o 
 -18   1   3      379.20      285.92    123.92 o 
 -17   1   3      258.99       35.06     98.16 o 
 -16   1   3       21.53     -118.83     79.22 o 
 -15   1   3     1455.86     1263.78    144.53 o 
 -14   1   3     1917.68     2031.59    163.92 o 
 -13   1   3       54.50      142.96    170.83 o 
 -12   1   3     5091.12     5256.30    176.46 o 
 -11   1   3        2.22       13.43     77.48 o 
 -10   1   3      413.36      424.75     71.00 o 
  -9   1   3     4417.49     4790.37    147.02 o 
  -8   1   3      199.74      284.34     65.27 o 
  -7   1   3     1758.84     1741.40     85.90 o 
  -6   1   3      825.86      978.91     79.37 o 
  -5   1   3       42.67       31.34     30.19 o 
  -4   1   3     1999.30     2178.30     89.89 o 
  -3   1   3     3003.28     3059.70    116.54 o 
  -2   1   3     9869.60    10408.79    231.93 o 
  -1   1   3     5539.86     5284.61    141.73 o 
   0   1   3     4141.32     3855.92    168.13 o 
   1   1   3     1630.47     1943.18    120.25 o 
   2   1   3      430.01      558.01     83.39 o 
   3   1   3      291.14      423.69     62.11 o 
   4   1   3     3894.47     3814.68    121.50 o 
   5   1   3     4790.14     4752.82    148.18 o 
   6   1   3     2411.09     2267.73    106.34 o 
   7   1   3     1650.04     1587.55     93.09 o 
   8   1   3      707.94      719.57    121.46 o 
   9   1   3     1305.40     1103.99    141.72 o 
  10   1   3      127.21      125.26     82.93 o 
  11   1   3     1258.30     1081.92    159.37 o 
  12   1   3      101.26       77.79     98.22 o 
  13   1   3      731.51      770.09    168.31 o 
  14   1   3     1113.69     1131.49    176.15 o 
  15   1   3     1773.60     2043.27    190.05 o 
  16   1   3      741.66      702.85    147.28 o 
  17   1   3      116.63       99.13    101.38 o 
  18   1   3      242.82      118.72    110.60 o 
  19   1   3      208.10       26.63    101.01 o 
  20   1   3      135.96       64.89    109.92 o 
  21   1   3      225.72      149.34    126.67 o 
  22   1   3      276.07      394.65    184.47 o 
  23   1   3      132.29       99.95    154.27 o 
 -23   2   3        0.16       -8.72    171.21 o 
 -22   2   3       29.35      -63.41    174.78 o 
 -21   2   3      683.18      811.65    261.46 o 
 -20   2   3      596.35      729.83    246.28 o 
 -19   2   3     2018.57     2055.49    307.88 o 
 -18   2   3     1193.76     1219.90    270.29 o 
 -17   2   3     2405.11     2263.00    242.25 o 
 -16   2   3     2513.71     2605.04    197.76 o 
 -15   2   3       61.36       39.88     83.04 o 
 -14   2   3     2573.63     2262.98    187.89 o 
 -13   2   3     1618.22     1418.92    166.33 o 
 -12   2   3      152.41       40.35     56.78 o 
 -11   2   3     1571.87     1502.68    111.56 o 
 -10   2   3     8824.03     8992.07    208.15 o 
  -9   2   3     4156.02     4424.41    414.76 o 
  -8   2   3     2782.57     2748.71    132.17 o 
  -7   2   3     1158.57     1539.94    244.45 o 
  -6   2   3       29.05       67.23     33.83 o 
  -5   2   3       29.63      -12.67     23.91 o 
  -4   2   3       32.70      -40.49     38.54 o 
  -3   2   3     6560.19     6852.65    250.29 o 
  -2   2   3     4750.86     4660.19    173.85 o 
  -1   2   3       21.89       62.57     26.85 o 
   0   2   3     2017.17     2044.31    127.73 o 
   1   2   3    16264.24    16274.82    345.74 o 
   2   2   3     3103.52     3155.09    127.82 o 
   3   2   3    12176.03    11873.43    255.93 o 
   4   2   3     1282.81     1010.89     72.93 o 
   5   2   3     1123.40      870.01    100.52 o 
   6   2   3     3555.43     2972.59    113.07 o 
   7   2   3     2310.89     2174.66    103.34 o 
   8   2   3      281.66      286.08     64.84 o 
   9   2   3     5642.21     5058.22    316.14 o 
  10   2   3     1600.52     1167.30    189.97 o 
  11   2   3     3853.69     3337.55    248.22 o 
  12   2   3     2065.11     2027.05    132.74 o 
  13   2   3     2371.89     2058.68    191.99 o 
  14   2   3        1.50       48.95     93.96 o 
  15   2   3        0.65      -98.42     80.65 o 
  16   2   3      307.89      248.81    111.47 o 
  17   2   3      348.54      383.89    127.97 o 
  18   2   3      399.13      453.04    140.06 o 
  19   2   3      629.58      799.19    202.85 o 
  20   2   3      341.99      363.70    165.99 o 
  21   2   3      173.03      316.24    215.54 o 
  22   2   3        6.70      -49.83    165.87 o 
  23   2   3       70.37      -24.19    180.94 o 
 -23   3   3      379.15      230.38    232.50 o 
 -22   3   3      112.78      -63.00    195.92 o 
 -21   3   3       49.78     -112.13    166.62 o 
 -20   3   3      114.74       16.19    175.69 o 
 -19   3   3     1316.77     1290.33    297.48 o 
 -18   3   3      994.11     1279.45    283.21 o 
 -17   3   3     1526.93     1881.24    286.71 o 
 -16   3   3     2660.11     2575.24    313.00 o 
 -15   3   3     4366.92     4902.71    295.73 o 
 -14   3   3     2811.31     2838.93    191.74 o 
 -13   3   3        5.04      -78.94     52.63 o 
 -12   3   3      699.14      681.82     93.10 o 
 -11   3   3      181.31      152.67     76.86 o 
 -10   3   3     5561.30     5945.16    166.99 o 
  -9   3   3     5837.43     6105.74    162.80 o 
  -8   3   3    14866.11    15671.16    301.68 o 
  -7   3   3     1370.92     1355.61     72.57 o 
  -6   3   3     1342.39     1389.43    124.04 o 
  -5   3   3     1121.21     1126.40    124.03 o 
  -4   3   3      681.57      799.29     97.71 o 
  -3   3   3      974.62      951.58     92.58 o 
  -2   3   3     1637.23     1622.44     72.21 o 
  -1   3   3     6125.88     6044.08    146.54 o 
   0   3   3     6026.75     6221.98    168.49 o 
   1   3   3      285.51      359.45     88.66 o 
   2   3   3    15590.49    16778.33    351.83 o 
   3   3   3     5271.38     4854.18    179.04 o 
   4   3   3      629.72      872.17    111.89 o 
   5   3   3       61.22        2.69     42.56 o 
   6   3   3      809.29      753.65     84.40 o 
   7   3   3        0.66      -32.11     47.52 o 
   8   3   3     3264.48     3387.09    176.50 o 
   9   3   3      525.37      749.52    123.39 o 
  10   3   3     7894.05     8005.95    207.81 o 
  11   3   3     1020.21     1224.69    123.74 o 
  12   3   3     4607.48     4238.69    239.02 o 
  13   3   3       98.33       84.51     89.54 o 
  14   3   3        0.08     -103.45     73.36 o 
  15   3   3      128.70       -9.38     79.45 o 
  16   3   3      578.23      540.88    156.07 o 
  17   3   3      571.47      915.95    186.96 o 
  18   3   3     3253.93     3230.26    379.50 o 
  19   3   3       94.74      175.94    172.92 o 
  20   3   3      411.13      681.01    264.84 o 
  21   3   3      147.25      106.05    200.20 o 
  22   3   3       62.54       19.36    190.09 o 
  23   3   3        6.09     -226.03    159.47 o 
 -22   4   3      368.67       53.84    218.41 o 
 -21   4   3      167.58      -46.31    171.77 o 
 -20   4   3        5.97     -108.04    154.66 o 
 -19   4   3       11.94      -73.32    139.85 o 
 -18   4   3      533.17      323.70    209.86 o 
 -17   4   3      468.61      317.36    197.91 o 
 -16   4   3     1701.26     1471.45    292.86 o 
 -15   4   3     2762.09     2501.23    240.20 o 
 -14   4   3     2390.73     2581.03    260.83 o 
 -13   4   3     2364.22     2278.76    181.51 o 
 -12   4   3     3514.68     3754.92    211.83 o 
 -11   4   3       16.09        0.59     85.52 o 
 -10   4   3      356.67      180.73    117.19 o 
  -9   4   3     3096.09     3596.14    192.57 o 
  -8   4   3     6289.81     6558.32    241.61 o 
  -7   4   3     7592.94     7988.39    261.49 o 
  -6   4   3     5563.69     5833.66    220.12 o 
  -5   4   3     9715.55     9931.50    279.10 o 
  -4   4   3     1999.84     1742.49    130.99 o 
  -3   4   3      519.97      695.17     70.26 o 
  -2   4   3     3870.04     3740.79    111.96 o 
  -1   4   3     4584.81     4193.20    137.36 o 
   0   4   3       18.26       -4.26     44.60 o 
   1   4   3    23525.12    21762.88    638.65 o 
   2   4   3     2569.93     2628.20    157.71 o 
   3   4   3     2839.45     2835.45    166.62 o 
   4   4   3    19241.30    18755.73    421.04 o 
   5   4   3      401.39      398.06     94.46 o 
   6   4   3     7196.31     6870.83    197.11 o 
   7   4   3     4265.94     4420.22    163.17 o 
   8   4   3     4431.80     4371.28    166.26 o 
   9   4   3     7872.60     8127.59    225.83 o 
  10   4   3       46.43      129.65     68.81 o 
  11   4   3     6405.43     6728.59    209.44 o 
  12   4   3     1052.47     1025.59    133.32 o 
  13   4   3      885.15      982.26    158.10 o 
  14   4   3      364.77      336.69    127.25 o 
  15   4   3      189.21        1.61    140.49 o 
  16   4   3      787.55      382.71    206.54 o 
  17   4   3     1628.69     1642.19    330.17 o 
  18   4   3      196.30      340.61    201.69 o 
  19   4   3      672.88      916.39    277.40 o 
  20   4   3        0.89       26.67    180.57 o 
  21   4   3      273.95      410.11    246.90 o 
  22   4   3        1.93      -73.18    195.06 o 
 -21   5   3      733.03      755.70    295.26 o 
 -20   5   3       31.89       23.03    172.36 o 
 -19   5   3      212.13      129.95    197.43 o 
 -18   5   3       59.54      -55.55    161.17 o 
 -17   5   3      116.08       24.84    170.58 o 
 -16   5   3      909.52      528.42    232.23 o 
 -15   5   3     1623.13     1649.45    265.90 o 
 -14   5   3      695.97      781.45    244.83 o 
 -13   5   3     5163.42     5338.01    438.06 o 
 -12   5   3      764.73     1502.60    487.70 o 
 -11   5   3     5866.29     5927.11    341.29 o 
 -10   5   3      263.83      332.03    125.70 o 
  -9   5   3     1070.86     1137.66    166.64 o 
  -8   5   3     1245.18     1198.03    164.89 o 
  -7   5   3     2059.94     1938.38    170.99 o 
  -6   5   3     7810.05     7508.34    266.26 o 
  -5   5   3    13452.85    13241.96    350.42 o 
  -4   5   3     1386.04     1389.21    181.22 o 
  -3   5   3    17628.01    18206.24    354.35 o 
  -2   5   3      191.21      171.57     50.04 o 
  -1   5   3     6106.57     6051.65    165.25 o 
   0   5   3     7681.72     7705.70    209.96 o 
   1   5   3     1109.25     1093.64     97.25 o 
   2   5   3     8683.67     8415.87    256.82 o 
   3   5   3    10220.78    10130.04    287.82 o 
   4   5   3      748.21      846.53    148.34 o 
   5   5   3    13847.34    14420.75    359.86 o 
   6   5   3        6.13      176.64     88.76 o 
   7   5   3     7861.13     7789.77    229.57 o 
   8   5   3     1797.30     1636.19    126.33 o 
   9   5   3      751.08      698.12    110.07 o 
  10   5   3      606.66      599.95    106.23 o 
  11   5   3       21.46     -122.95     81.97 o 
  12   5   3      285.80      230.22    137.74 o 
  13   5   3     2163.69     2186.39    294.98 o 
  14   5   3       19.41       -1.25    143.51 o 
  15   5   3     4316.47     4052.79    409.66 o 
  16   5   3      419.49      404.70    205.60 o 
  17   5   3     1168.01     1125.18    290.52 o 
  18   5   3      593.99      408.37    226.57 o 
  19   5   3        7.50     -124.94    154.57 o 
  20   5   3      419.39      263.45    220.06 o 
  21   5   3      458.31      471.05    264.22 o 
 -20   6   3     1221.86     1342.48    353.49 o 
 -19   6   3      238.87      151.80    219.49 o 
 -18   6   3      272.79      153.38    200.26 o 
 -17   6   3        0.44       -4.03    285.72 o 
 -16   6   3      321.87      164.94    152.42 o 
 -15   6   3      118.50       29.96    131.65 o 
 -14   6   3     3673.25     3941.27    355.70 o 
 -13   6   3      804.49     1691.04    478.08 o 
 -12   6   3     6902.22     7807.70    396.08 o 
 -11   6   3      681.48     1220.42    204.34 o 
 -10   6   3     6212.06     5913.76    278.75 o 
  -9   6   3      315.80      190.25    127.77 o 
  -8   6   3      681.07      625.71    157.39 o 
  -7   6   3       18.48     -144.64     96.43 o 
  -6   6   3     5312.77     5294.79    253.42 o 
  -5   6   3       25.43       24.44     95.12 o 
  -4   6   3    11882.80    11347.88    344.92 o 
  -3   6   3       57.57       64.98     82.62 o 
  -2   6   3    15583.84    14999.74    324.01 o 
  -1   6   3      744.07      790.90    115.73 o 
   0   6   3     2151.05     1756.23    121.42 o 
   1   6   3     1064.55      768.35    101.64 o 
   2   6   3     4942.18     4370.75    209.13 o 
   3   6   3      297.06      535.29    116.86 o 
   4   6   3    19502.44    19275.17    452.63 o 
   5   6   3      698.73     1591.16    265.95 o 
   6   6   3    21658.65    20724.56    481.44 o 
   7   6   3     2157.43     2162.16    142.82 o 
   8   6   3     6640.63     6636.17    274.31 o 
   9   6   3        0.06     -152.75    101.83 o 
  10   6   3        1.57     -140.88     93.92 o 
  11   6   3       84.40      -56.71    104.06 o 
  12   6   3     4560.30     4295.47    284.12 o 
  13   6   3      185.49      197.83    175.08 o 
  14   6   3     7360.35     7394.18    802.13 o 
  15   6   3      131.09      266.18    184.56 o 
  16   6   3     3369.13     3680.94    417.04 o 
  17   6   3        8.55      -15.61    156.80 o 
  18   6   3      178.00      -63.72    181.24 o 
  19   6   3        9.80     -205.66    171.97 o 
  20   6   3      487.66      287.60    247.58 o 
 -19   7   3     1215.59     1226.68    351.25 o 
 -18   7   3      647.79      617.30    280.14 o 
 -17   7   3      179.68      -24.62    176.42 o 
 -16   7   3      395.65      256.69    170.85 o 
 -15   7   3      696.29      523.47    177.35 o 
 -14   7   3      237.49      318.44    214.40 o 
 -13   7   3     4669.48     5341.83    360.84 o 
 -12   7   3      207.94      449.14    158.52 o 
 -11   7   3     5499.39     5629.96    291.42 o 
 -10   7   3     1214.68     1480.40    205.71 o 
  -9   7   3     1079.00     1198.51    192.27 o 
  -8   7   3     3186.28     2858.78    222.48 o 
  -7   7   3      296.95      107.86    128.18 o 
  -6   7   3      510.54      420.13    150.34 o 
  -5   7   3     4397.58     4009.77    241.73 o 
  -4   7   3       89.06       96.58    110.62 o 
  -3   7   3     8008.39     8367.87    314.65 o 
  -2   7   3     1520.44     1776.25    310.68 o 
  -1   7   3     6040.35     6453.11    317.90 o 
   0   7   3     8109.61     8058.91    280.93 o 
   1   7   3      142.03       86.90    111.96 o 
   2   7   3     4318.10     4425.66    229.24 o 
   3   7   3     7435.40     7065.06    284.56 o 
   4   7   3      492.14      798.37    145.21 o 
   5   7   3    13797.34    13722.73    399.14 o 
   6   7   3        2.40       44.15     90.72 o 
   7   7   3     3723.20     3103.39    217.43 o 
   8   7   3       48.37      -54.19    101.58 o 
   9   7   3      377.02      202.10    140.92 o 
  10   7   3      759.63      755.89    176.94 o 
  11   7   3     1698.93     2154.93    318.61 o 
  12   7   3     1685.81     1725.88    224.51 o 
  13   7   3     4712.43     5163.89    602.64 o 
  14   7   3      268.13      191.79    182.44 o 
  15   7   3     1870.41     2258.61    349.62 o 
  16   7   3       44.76       74.85    184.45 o 
  17   7   3      287.94      216.59    226.24 o 
  18   7   3     1060.70     1123.28    343.09 o 
 -17   8   3     1761.62     2152.51    419.42 o 
 -16   8   3       40.20      182.99    169.04 o 
 -15   8   3     1575.43     1908.70    388.31 o 
 -14   8   3      111.91      -48.08    168.81 o 
 -13   8   3      439.96      459.12    186.61 o 
 -12   8   3      649.17      566.44    194.80 o 
 -11   8   3      963.26      805.15    208.13 o 
 -10   8   3      954.40     1194.28    211.46 o 
  -9   8   3     6645.27     6607.14    322.34 o 
  -8   8   3      260.27      621.24    194.27 o 
  -7   8   3     5466.19     5164.17    287.43 o 
  -6   8   3      716.38      860.09    177.88 o 
  -5   8   3     1637.96     1501.84    214.66 o 
  -4   8   3     2408.17     2356.58    231.24 o 
  -3   8   3      129.15       66.69    144.33 o 
  -2   8   3      318.91      397.01    296.96 o 
  -1   8   3     3645.17     3854.40    348.99 o 
   0   8   3      163.96      747.57    286.42 o 
   1   8   3    11079.25    10810.38    513.74 o 
   2   8   3        4.67      430.13    251.28 o 
   3   8   3    10439.58    10685.22    406.10 o 
   4   8   3      252.26      441.49    214.55 o 
   5   8   3     1523.89     1764.04    201.70 o 
   6   8   3     2583.24     2560.18    223.99 o 
   7   8   3     1714.22     1724.91    213.00 o 
   8   8   3     1080.63     1325.54    208.58 o 
   9   8   3     5411.88     5069.05    282.44 o 
  10   8   3      103.30      357.23    145.42 o 
  11   8   3     8707.96     8005.45    418.50 o 
  12   8   3       98.44      312.90    177.50 o 
  13   8   3     1404.01     1545.14    267.83 o 
  14   8   3      411.19      335.92    235.81 o 
  15   8   3       53.19      -97.08    174.29 o 
  16   8   3      122.74      -56.86    186.21 o 
 -14   9   3     1155.47     1154.78    267.17 o 
 -13   9   3      188.46      133.34    177.10 o 
 -12   9   3       63.85     -135.18    150.77 o 
 -11   9   3      489.72      605.90    200.97 o 
 -10   9   3     2446.57     2720.75    247.87 o 
  -9   9   3       25.65      211.87    163.53 o 
  -8   9   3     6268.77     6964.92    348.54 o 
  -7   9   3      491.52      621.81    193.32 o 
  -6   9   3     5549.90     5540.54    343.27 o 
  -5   9   3      110.66      140.45    177.93 o 
  -4   9   3      487.55      413.38    198.81 o 
  -3   9   3       73.57     -164.95    266.88 o 
  -2   9   3     1318.18     1452.30    388.06 o 
  -1   9   3      143.73      -51.14    267.21 o 
   0   9   3     6952.97     6621.09    445.77 o 
   1   9   3      164.52      843.34    304.07 o 
   2   9   3    10150.62     9564.27    514.04 o 
   3   9   3      229.21      513.02    294.25 o 
   4   9   3     3000.24     2950.62    466.60 o 
   5   9   3      330.79      187.04    290.69 o 
   6   9   3      834.91      709.52    327.37 o 
   7   9   3       16.29       22.24    161.13 o 
   8   9   3     6431.55     6981.11    631.31 o 
   9   9   3       61.60      428.92    160.93 o 
  10   9   3     6073.55     6589.16    332.47 o 
  11   9   3       73.86      257.15    177.17 o 
  12   9   3     2233.36     2454.75    324.68 o 
  13   9   3      249.42      162.64    218.96 o 
  14   9   3      158.91      100.69    207.80 o 
 -11  10   3      267.32      448.43    271.28 o 
 -10  10   3      995.78     1095.17    331.05 o 
  -9  10   3     1614.09     2631.31    376.16 o 
  -8  10   3       22.26      118.38    195.92 o 
  -7  10   3     3712.32     4194.17    328.22 o 
  -6  10   3     1466.61     2303.03    443.51 o 
  -5  10   3     2375.97     2650.83    344.82 o 
  -4  10   3     2986.66     2875.38    356.78 o 
  -3  10   3       37.79      175.75    305.46 o 
  -2  10   3     2231.05     2913.27    481.38 o 
  -1  10   3     3877.83     3287.60    386.30 o 
   0  10   3      402.21      887.89    357.02 o 
   1  10   3     4999.15     5068.90    422.73 o 
   2  10   3      260.39      944.14    329.15 o 
   3  10   3     2173.78     2632.54    385.37 o 
   4  10   3     2558.37     2832.31    395.27 o 
   5  10   3      196.79      244.20    311.00 o 
   6  10   3     2152.51     2808.09    462.04 o 
   7  10   3      356.55      542.44    316.86 o 
   8  10   3      827.19     2110.95    389.54 o 
   9  10   3     2786.01     3113.70    345.78 o 
  10  10   3       67.43      422.25    284.32 o 
  11  10   3     2770.45     2535.84    396.65 o 
  -6  11   3      508.70      663.02    556.77 o 
  -5  11   3     2201.41     3190.49    514.76 o 
  -4  11   3       20.37      746.43    354.80 o 
  -3  11   3     4462.15     4331.02    420.75 o 
  -2  11   3      490.01     1568.65    407.61 o 
  -1  11   3     1845.01     2822.11    479.57 o 
   0  11   3      649.74      704.04    371.23 o 
   1  11   3       43.31      -42.89    305.29 o 
   2  11   3      420.64      240.25    339.82 o 
   3  11   3     2211.15     3183.41    499.55 o 
   4  11   3      231.37      653.25    342.86 o 
   5  11   3     3117.57     3450.96    382.78 o 
 -22   0   4     4506.21     5088.24    474.78 o 
 -20   0   4     4362.97     4238.66    405.00 o 
 -18   0   4      321.89      106.71    170.43 o 
 -16   0   4     7729.37     7660.13    465.74 o 
 -14   0   4    33961.89    34665.89    747.85 o 
 -12   0   4    18329.78    18471.17    478.91 o 
 -10   0   4       17.20      -78.54     64.70 o 
  -8   0   4     1124.68     1499.17    249.22 o 
  -6   0   4    30297.15    32223.84    971.11 o 
  -4   0   4   123274.91   128932.62   2456.64 o 
  -2   0   4     4474.07     5238.25    321.83 o 
   0   0   4      152.76     1005.79    193.85 o 
   2   0   4    88836.59    91627.59   1620.88 o 
   4   0   4    19396.72    16827.63    656.33 o 
   6   0   4    57063.16    55925.52   1710.48 o 
   8   0   4     2726.30     3053.08    287.29 o 
  10   0   4    36657.43    36535.05   1337.41 o 
  12   0   4    51354.95    51380.73   1795.12 o 
  14   0   4    18170.71    18743.65    965.21 o 
  16   0   4     1130.42      947.34    227.79 o 
  18   0   4       28.89     -110.01    113.15 o 
  20   0   4     2999.69     2674.45    348.27 o 
  22   0   4     3283.60     3246.89    405.07 o 
 -24   1   4      789.02      978.24    311.23 o 
 -23   1   4     1866.54     1955.06    380.01 o 
 -22   1   4       60.06      149.38    196.73 o 
 -21   1   4     3430.05     3609.82    405.34 o 
 -20   1   4      831.07      893.51    214.15 o 
 -19   1   4      398.62      440.99    141.33 o 
 -18   1   4     3608.28     3570.19    247.03 o 
 -17   1   4      360.71       96.88    101.68 o 
 -16   1   4     1911.69     1904.94    181.04 o 
 -15   1   4     8624.78     8671.63    244.49 o 
 -14   1   4      283.94      285.17     91.55 o 
 -13   1   4    13023.10    13038.48    286.34 o 
 -12   1   4     8856.24     8513.85    222.60 o 
 -11   1   4    16902.17    17448.94    322.37 o 
 -10   1   4     2803.19     2824.55    128.11 o 
  -9   1   4       10.65       -8.92     41.10 o 
  -8   1   4     1251.20     1493.42    187.78 o 
  -7   1   4    42015.07    47124.99    598.21 o 
  -6   1   4    10559.14    10968.81    207.39 o 
  -5   1   4    81814.43    88525.08   1271.42 o 
  -4   1   4    12779.20    12946.96    312.30 o 
  -3   1   4    37903.66    41303.34    687.23 o 
  -2   1   4    15815.35    13972.61   4644.90 o 
  -1   1   4    16647.33    16576.66    782.86 o 
   0   1   4    48915.22    55011.73   2363.99 o 
   1   1   4     1119.40     2043.01    828.38 o 
   2   1   4   189752.88   189681.34   7073.00 o 
   3   1   4    83173.38    88996.28   4396.38 o 
   4   1   4    19323.37    19431.32    436.17 o 
   5   1   4    38793.32    38485.56    646.70 o 
   6   1   4     5281.96     4998.89    158.69 o 
   7   1   4    14268.20    13846.40    449.95 o 
   8   1   4    42551.11    41121.14    988.10 o 
   9   1   4     8537.29     8581.43    367.33 o 
  10   1   4    16399.24    14980.17    524.86 o 
  11   1   4    10662.71     9778.60    425.04 o 
  12   1   4       13.56      -13.40     77.73 o 
  13   1   4    22120.41    22080.81    732.89 o 
  14   1   4     4973.67     5146.10    341.12 o 
  15   1   4    16337.10    15967.13    640.47 o 
  16   1   4     1204.28     1378.06    209.88 o 
  17   1   4      257.56      236.88    118.80 o 
  18   1   4     2822.69     2976.51    240.30 o 
  19   1   4     1164.90     1044.16    187.40 o 
  20   1   4     1099.17     1143.61    195.68 o 
  21   1   4     2694.42     2790.00    259.02 o 
  22   1   4       53.66      123.19    149.85 o 
  23   1   4     2380.96     2492.79    296.40 o 
 -23   2   4      432.26      379.52    242.75 o 
 -22   2   4      366.42      220.11    205.56 o 
 -21   2   4      379.91      311.08    222.34 o 
 -20   2   4        1.01      101.44    182.28 o 
 -19   2   4     4645.70     4583.54    436.71 o 
 -18   2   4      251.80      204.90    165.65 o 
 -17   2   4     3962.25     3897.78    301.69 o 
 -16   2   4       83.36       15.40     84.31 o 
 -15   2   4     3251.26     3071.12    162.23 o 
 -14   2   4     3475.55     3307.97    163.21 o 
 -13   2   4        7.72      -53.35     56.39 o 
 -12   2   4     4298.64     3627.85    150.79 o 
 -11   2   4     3220.17     2999.96    134.15 o 
 -10   2   4      681.37      883.52    310.02 o 
  -9   2   4    97885.93    97957.57   2024.04 o 
  -8   2   4    20667.21    22678.39    353.15 o 
  -7   2   4    55028.87    57166.83    702.71 o 
  -6   2   4    46184.73    49605.77    636.71 o 
  -5   2   4     1050.27     1098.03    102.04 o 
  -4   2   4    18103.25    17430.39    437.27 o 
  -3   2   4    44122.17    42808.82   1235.26 o 
  -2   2   4     2283.94     3190.62    130.72 o 
  -1   2   4    48035.55    49832.14   1125.62 o 
   0   2   4     7659.68     8696.35    420.54 o 
   1   2   4    24835.50    24646.14   1003.06 o 
   2   2   4    49253.40    50335.34   2051.75 o 
   3   2   4    23378.83    25400.42    782.29 o 
   4   2   4       33.50      255.75     51.62 o 
   5   2   4      332.00      204.39     51.04 o 
   6   2   4     3245.41     3265.79    148.62 o 
   7   2   4    35486.79    36180.05    861.57 o 
   8   2   4      232.50      191.78     77.91 o 
   9   2   4    35603.84    35485.39    652.46 o 
  10   2   4      227.02      261.82    113.70 o 
  11   2   4    21877.67    21771.97    688.76 o 
  12   2   4     2237.50     2166.17    213.75 o 
  13   2   4     1446.88     1366.34    183.35 o 
  14   2   4    14706.02    15076.69    526.64 o 
  15   2   4     7474.17     7616.92    377.21 o 
  16   2   4     1918.79     1588.79    199.95 o 
  17   2   4    15704.67    16084.49    526.15 o 
  18   2   4      185.16      236.84    121.01 o 
  19   2   4     2470.84     2241.35    224.17 o 
  20   2   4     1332.80     1634.41    244.71 o 
  21   2   4      983.06      920.24    276.24 o 
  22   2   4      917.92     1114.71    307.18 o 
  23   2   4      256.15      308.44    238.96 o 
 -23   3   4        8.09     -177.00    173.09 o 
 -22   3   4       10.76     -155.32    162.08 o 
 -21   3   4      213.84       18.71    198.18 o 
 -20   3   4     1258.18     1087.23    302.10 o 
 -19   3   4      609.52      984.24    268.05 o 
 -18   3   4     3892.78     3956.42    410.10 o 
 -17   3   4      412.39      565.40    211.04 o 
 -16   3   4     5736.95     5829.41    335.27 o 
 -15   3   4     1695.88     2135.19    209.99 o 
 -14   3   4     6253.24     5839.23    257.32 o 
 -13   3   4      255.57      247.95     95.80 o 
 -12   3   4     3996.60     4097.53    217.03 o 
 -11   3   4     6120.66     5969.17    178.19 o 
 -10   3   4    25155.17    25148.82    452.95 o 
  -9   3   4    10783.33    10503.33    223.01 o 
  -8   3   4    69185.23    73421.64   1001.84 o 
  -7   3   4     1568.81     1824.58    107.37 o 
  -6   3   4    17649.80    18881.93    476.76 o 
  -5   3   4      143.80        4.84     61.30 o 
  -4   3   4      296.69      105.51     59.92 o 
  -3   3   4      867.08      882.59     94.74 o 
  -2   3   4    33922.12    32880.66    477.10 o 
  -1   3   4     7070.20     7021.97    179.57 o 
   0   3   4    97469.02    97906.74   2073.52 o 
   1   3   4     1304.92     1269.22    111.30 o 
   2   3   4    39301.59    40067.40   1294.58 o 
   3   3   4     2609.33     2521.86    137.37 o 
   4   3   4      481.45      356.25    102.03 o 
   5   3   4     2162.56     2039.61    135.59 o 
   6   3   4     8595.73     8952.58    303.69 o 
   7   3   4        0.19      -13.70     50.50 o 
   8   3   4    39294.75    40480.18    894.52 o 
   9   3   4      667.22     1374.27    301.59 o 
  10   3   4    35934.21    36961.74   1068.59 o 
  11   3   4      352.30      613.17    104.46 o 
  12   3   4    16564.91    16668.21    603.76 o 
  13   3   4      100.90       37.26     86.08 o 
  14   3   4      462.02      313.57    121.74 o 
  15   3   4     1088.87     1101.91    188.89 o 
  16   3   4     9896.73     9466.12    442.10 o 
  17   3   4      952.47     1104.70    208.81 o 
  18   3   4    10922.04    11058.08    508.46 o 
  19   3   4       78.57      205.13    188.92 o 
  20   3   4     3595.68     3509.28    415.66 o 
  21   3   4        3.56     -183.38    158.82 o 
  22   3   4       33.30     -108.94    180.93 o 
 -22   4   4      777.15      706.65    292.40 o 
 -21   4   4      832.26      629.38    273.18 o 
 -20   4   4     1204.57     1267.93    317.92 o 
 -19   4   4     2021.03     1991.81    328.09 o 
 -18   4   4      295.74      408.46    216.95 o 
 -17   4   4     3881.21     3475.25    386.61 o 
 -16   4   4       72.25      234.50    153.29 o 
 -15   4   4     2540.69     2403.53    264.29 o 
 -14   4   4     2772.91     2752.04    203.26 o 
 -13   4   4     2747.30     2907.72    203.35 o 
 -12   4   4    13666.96    13145.15    578.62 o 
 -11   4   4    15867.37    15182.60    480.28 o 
 -10   4   4     4764.35     4202.35    230.68 o 
  -9   4   4    10975.99    10794.95    393.24 o 
  -8   4   4       15.65       20.82     83.73 o 
  -7   4   4     5087.63     5095.36    215.57 o 
  -6   4   4    16256.94    15559.68    369.85 o 
  -5   4   4     3324.00     3328.05    171.90 o 
  -4   4   4    13758.28    13974.91    333.79 o 
  -3   4   4      248.17      144.60     39.59 o 
  -2   4   4     4813.02     4711.15    142.16 o 
  -1   4   4    27029.97    27707.59    476.13 o 
   0   4   4     1028.49     1029.44    171.12 o 
   1   4   4    63155.65    63218.14   1164.40 o 
   2   4   4    11413.95    11714.81    319.56 o 
   3   4   4    15717.97    16138.19    382.40 o 
   4   4   4     5152.04     5652.30    224.42 o 
   5   4   4     3371.92     3553.52    188.34 o 
   6   4   4     1679.66     1781.25    123.87 o 
   7   4   4    21834.16    21324.97    687.64 o 
   8   4   4     3286.82     3089.57    277.06 o 
   9   4   4    22474.00    22823.60    492.96 o 
  10   4   4       34.53      -33.38     58.30 o 
  11   4   4     9023.23     8770.01    240.59 o 
  12   4   4     6515.64     6629.19    328.83 o 
  13   4   4       79.05       28.07     89.79 o 
  14   4   4     3337.72     3145.27    247.33 o 
  15   4   4      216.01       25.64    151.42 o 
  16   4   4       29.69      -28.54    142.09 o 
  17   4   4     7401.53     7000.01    541.49 o 
  18   4   4      859.96      847.16    294.51 o 
  19   4   4     4412.58     4401.24    464.83 o 
  20   4   4     1292.76     1550.68    353.83 o 
  21   4   4     1006.28      813.62    310.72 o 
  22   4   4      965.12      970.93    422.81 o 
 -21   5   4     1649.09     1873.90    404.85 o 
 -20   5   4      946.88      751.09    284.74 o 
 -19   5   4      931.36      911.65    291.35 o 
 -18   5   4      982.49      957.61    285.17 o 
 -17   5   4        7.24     -184.86    125.75 o 
 -16   5   4      514.52      541.02    215.23 o 
 -15   5   4     4415.12     4487.73    332.55 o 
 -14   5   4     1366.59     2118.58    453.33 o 
 -13   5   4     8975.27     8893.14    484.13 o 
 -12   5   4     5827.16     5682.94    326.88 o 
 -11   5   4     2919.09     3024.35    257.23 o 
 -10   5   4     6478.07     5748.91    323.17 o 
  -9   5   4      824.45      764.97    150.98 o 
  -8   5   4     2903.25     2579.05    189.50 o 
  -7   5   4     4556.59     4056.05    213.72 o 
  -6   5   4      160.18      249.14    113.41 o 
  -5   5   4     5436.74     5169.47    223.20 o 
  -4   5   4      249.97      210.18     56.84 o 
  -3   5   4    11318.45    11534.10    227.24 o 
  -2   5   4     1169.72     1074.17    113.52 o 
  -1   5   4     7085.71     6716.85    192.36 o 
   0   5   4     9837.04    10327.61    249.25 o 
   1   5   4      198.16      279.96     78.44 o 
   2   5   4     3847.35     4049.04    183.05 o 
   3   5   4    29682.17    29384.82    551.27 o 
   4   5   4      842.62     1523.20    194.98 o 
   5   5   4    34359.95    35508.76   1126.49 o 
   6   5   4     5852.29     5441.30    323.01 o 
   7   5   4     4047.82     3760.38    170.06 o 
   8   5   4     3126.24     3044.64    158.52 o 
   9   5   4      953.87      990.17    122.11 o 
  10   5   4      323.31      297.94     95.49 o 
  11   5   4     9388.07     9850.13    343.74 o 
  12   5   4      142.30       30.57    117.91 o 
  13   5   4     2934.92     2993.79    341.70 o 
  14   5   4     1159.07     1085.31    273.24 o 
  15   5   4     2874.02     2536.78    342.24 o 
  16   5   4      809.96     1064.12    280.66 o 
  17   5   4        2.33      -59.62    147.18 o 
  18   5   4     1026.19      933.60    288.53 o 
  19   5   4      965.87     1123.53    329.59 o 
  20   5   4      618.86      394.81    261.10 o 
  21   5   4     2179.65     2322.04    391.14 o 
 -20   6   4      672.17      580.13    285.53 o 
 -19   6   4       15.69     -167.77    165.53 o 
 -18   6   4       28.23     -222.72    148.48 o 
 -17   6   4      835.57      710.13    267.67 o 
 -16   6   4     1122.95      760.02    205.65 o 
 -15   6   4     2067.33     2034.77    250.32 o 
 -14   6   4     5482.09     5904.54    518.71 o 
 -13   6   4     1943.35     2285.42    260.96 o 
 -12   6   4     3599.40     4154.43    310.66 o 
 -11   6   4     1309.65     1741.96    259.26 o 
 -10   6   4      322.31      209.00    134.50 o 
  -9   6   4      109.46     -130.26    104.19 o 
  -8   6   4     2886.51     2355.41    208.33 o 
  -7   6   4      662.78      421.68    142.22 o 
  -6   6   4     7187.17     7467.22    294.15 o 
  -5   6   4     5181.53     5717.99    257.81 o 
  -4   6   4     9800.99     9886.61    322.92 o 
  -3   6   4     2512.54     2656.86    180.52 o 
  -2   6   4     8619.61     8193.75    253.76 o 
  -1   6   4       51.23       -5.76     51.65 o 
   0   6   4       22.68      -71.87     47.91 o 
   1   6   4     1803.96     2019.71    151.89 o 
   2   6   4    15583.37    15529.90    389.73 o 
   3   6   4     2781.39     2857.70    279.73 o 
   4   6   4    20265.20    19387.76    524.98 o 
   5   6   4       98.11      222.77    109.88 o 
   6   6   4     9759.38    10001.29    325.27 o 
   7   6   4     1652.46     1872.90    140.58 o 
   8   6   4      199.89       27.71     77.88 o 
   9   6   4      294.55       44.40    113.63 o 
  10   6   4     4430.38     3913.23    226.64 o 
  11   6   4      546.93      590.05    177.20 o 
  12   6   4     2322.05     2253.13    225.78 o 
  13   6   4      170.96      252.96    183.61 o 
  14   6   4     6645.79     7107.54    541.36 o 
  15   6   4      137.70      180.45    178.91 o 
  16   6   4      980.10      802.81    277.02 o 
  17   6   4        0.47     -202.57    142.04 o 
  18   6   4      118.33     -172.75    166.52 o 
  19   6   4        5.89      -74.42    177.84 o 
  20   6   4      903.72      949.90    327.41 o 
 -19   7   4      102.77       87.30    200.01 o 
 -18   7   4      388.50      236.17    240.76 o 
 -17   7   4      542.41      356.92    239.34 o 
 -16   7   4     1911.09     1285.22    392.39 o 
 -15   7   4     1430.71      840.34    422.09 o 
 -14   7   4     3525.69     3525.99    266.79 o 
 -13   7   4     2892.19     3325.54    431.20 o 
 -12   7   4      195.21      594.06    247.49 o 
 -11   7   4     1355.72     1961.97    227.38 o 
 -10   7   4     1180.71     1491.49    217.62 o 
  -9   7   4      220.95      228.98    140.48 o 
  -8   7   4     1522.14     1525.51    213.26 o 
  -7   7   4     2261.62     2364.99    216.67 o 
  -6   7   4      768.82      740.44    165.72 o 
  -5   7   4     7043.08     6791.55    298.47 o 
  -4   7   4      903.83      870.81    158.44 o 
  -3   7   4     1950.42     2110.38    271.44 o 
  -2   7   4       12.15      -20.41    208.73 o 
  -1   7   4       37.41      -25.30    119.19 o 
   0   7   4     5385.65     5227.63    293.31 o 
   1   7   4     3745.50     3133.25    224.90 o 
   2   7   4     4150.41     4284.02    226.38 o 
   3   7   4     5821.06     5989.83    265.92 o 
   4   7   4      428.25      708.59    153.65 o 
   5   7   4     1026.00     1737.57    375.60 o 
   6   7   4      388.25       83.70    111.75 o 
   7   7   4      121.03      -93.20     97.71 o 
   8   7   4     1951.71     1818.22    200.07 o 
   9   7   4       52.23      -81.56    120.92 o 
  10   7   4      286.70       45.34    126.23 o 
  11   7   4      612.45      625.73    180.76 o 
  12   7   4     1184.38     1459.40    230.37 o 
  13   7   4     2013.61     2235.47    399.35 o 
  14   7   4       98.22      306.85    210.76 o 
  15   7   4     1321.21     1343.23    326.05 o 
  16   7   4     1018.39      816.27    291.06 o 
  17   7   4      253.54       99.16    211.01 o 
  18   7   4      657.69      601.71    291.51 o 
 -17   8   4      677.05      868.61    307.76 o 
 -16   8   4      858.27      715.49    224.11 o 
 -15   8   4      864.88      555.01    199.06 o 
 -14   8   4      407.90      262.30    214.86 o 
 -13   8   4      475.60      409.28    220.73 o 
 -12   8   4      250.95      192.44    172.32 o 
 -11   8   4      490.66      608.27    198.21 o 
 -10   8   4      673.86     1157.36    213.81 o 
  -9   8   4     2475.17     3053.44    246.43 o 
  -8   8   4     1706.33     2233.02    252.28 o 
  -7   8   4     2067.52     2454.42    228.25 o 
  -6   8   4     1060.48     1147.60    203.35 o 
  -5   8   4      639.66      887.54    190.16 o 
  -4   8   4      294.70      165.61    130.42 o 
  -3   8   4      313.20      409.18    185.22 o 
  -2   8   4      833.53      757.92    305.04 o 
  -1   8   4     2461.92     2766.93    321.65 o 
   0   8   4      565.31     1265.33    311.12 o 
   1   8   4     6856.28     6996.07    428.42 o 
   2   8   4       95.43      275.84    245.97 o 
   3   8   4     2755.77     2797.28    340.13 o 
   4   8   4      292.70      241.19    155.66 o 
   5   8   4      252.44      188.61    132.45 o 
   6   8   4      308.41      187.28    133.85 o 
   7   8   4      875.21      984.39    187.57 o 
   8   8   4      179.37      182.33    134.07 o 
   9   8   4     1467.28     1989.89    232.98 o 
  10   8   4      213.81      537.19    159.74 o 
  11   8   4     2068.41     2281.27    256.44 o 
  12   8   4      105.29       -4.26    144.65 o 
  13   8   4        8.08     -118.56    154.15 o 
  14   8   4      217.21       92.97    194.87 o 
  15   8   4      261.09       87.67    191.36 o 
  16   8   4      121.12        9.01    186.93 o 
 -14   9   4        0.01     -236.10    168.78 o 
 -13   9   4      128.20      -95.08    149.68 o 
 -12   9   4      215.56      218.65    249.95 o 
 -11   9   4     1686.50     2156.89    261.30 o 
 -10   9   4      504.96     1120.92    261.62 o 
  -9   9   4      897.61     1428.36    239.42 o 
  -8   9   4      960.49     1609.21    351.29 o 
  -7   9   4      113.70       78.36    144.17 o 
  -6   9   4      538.19      609.03    226.97 o 
  -5   9   4       16.86     -225.24    150.16 o 
  -4   9   4        9.78     -252.09    250.04 o 
  -3   9   4        4.48     -260.74    268.09 o 
  -2   9   4      881.56      953.73    349.77 o 
  -1   9   4       75.21       70.14    283.42 o 
   0   9   4     1232.53     2320.77    399.15 o 
   1   9   4      258.28      867.01    307.44 o 
   2   9   4      834.81     1212.74    410.58 o 
   3   9   4      202.57      187.47    275.12 o 
   4   9   4      226.84     -168.43    253.29 o 
   5   9   4       40.47     -188.49    250.21 o 
   6   9   4      206.78      368.69    285.73 o 
   7   9   4      299.35      625.94    226.40 o 
   8   9   4     1357.62     2845.68    524.52 o 
   9   9   4       47.30      399.47    154.06 o 
  10   9   4      605.12      847.24    214.77 o 
  11   9   4       50.74      -48.00    150.24 o 
  12   9   4      202.68      145.29    182.32 o 
  13   9   4        0.16     -136.58    169.01 o 
  14   9   4        3.76     -207.65    169.45 o 
 -11  10   4      360.91      941.53    637.06 o 
 -10  10   4      528.06      539.74    288.86 o 
  -9  10   4       38.09      385.03    293.98 o 
  -8  10   4      415.83      809.33    366.54 o 
  -7  10   4       21.92      387.53    357.74 o 
  -6  10   4       38.42      390.05    218.80 o 
  -5  10   4      107.98      570.11    328.17 o 
  -4  10   4      131.59      259.69    318.34 o 
  -3  10   4      567.20      800.78    361.72 o 
  -2  10   4      677.74     1286.44    399.18 o 
  -1  10   4      667.82     1185.42    378.82 o 
   0  10   4      152.36      381.42    327.22 o 
   1  10   4        0.39      278.98    306.81 o 
   2  10   4       10.64      115.42    277.56 o 
   3  10   4      191.30       98.20    299.06 o 
   4  10   4      199.88      287.74    298.99 o 
   5  10   4       58.81        8.00    291.07 o 
   6  10   4      234.24      660.72    322.25 o 
   7  10   4      129.02      622.34    312.38 o 
   8  10   4       21.55      522.66    292.14 o 
   9  10   4      145.79      719.99    293.15 o 
  10  10   4      136.74      493.11    397.48 o 
  -5  11   4        2.60      751.30    355.23 o 
  -4  11   4      159.40      749.49    357.09 o 
  -3  11   4       86.40      366.81    340.91 o 
  -2  11   4       55.33      206.17    313.15 o 
  -1  11   4       14.99      -45.59    306.80 o 
   0  11   4       19.81       25.89    294.07 o 
   1  11   4       29.62       20.57    317.18 o 
   2  11   4        4.06     -205.82    291.40 o 
   3  11   4        4.27      120.38    320.74 o 
   4  11   4       41.33      277.34    322.55 o 
   5  11   4       11.75      925.14    349.61 o 
 -23   0   5     2293.82     2733.69    609.46 o 
 -21   0   5     2888.81     3165.58    381.99 o 
 -19   0   5       22.49     -107.40    129.67 o 
 -17   0   5     3517.47     3251.40    327.79 o 
 -15   0   5     4744.25     4635.01    264.94 o 
 -13   0   5     5627.73     5587.67    272.94 o 
 -11   0   5     3522.57     3299.09    211.90 o 
  -9   0   5     2644.66     2600.06    179.48 o 
  -7   0   5    12618.82    12786.21    355.91 o 
  -5   0   5     7694.01     8030.56    254.60 o 
  -3   0   5       10.22      309.63    243.96 o 
  -1   0   5     4408.11     4953.55    365.87 o 
   1   0   5      565.87     1592.23    260.66 o 
   3   0   5     1016.21      975.52    116.80 o 
   5   0   5      355.32      373.56    120.10 o 
   7   0   5        9.13       30.82     73.16 o 
   9   0   5      588.81      593.63    181.18 o 
  11   0   5        9.58      -38.31    107.14 o 
  13   0   5     1095.29     1088.47    269.30 o 
  15   0   5      837.89      606.59    250.30 o 
  17   0   5     1351.92     1224.14    349.96 o 
  19   0   5      171.23       20.25    155.30 o 
  21   0   5      706.39      459.55    237.32 o 
  23   0   5       68.86       30.18    177.74 o 
 -24   1   5     1498.38     1941.34    393.48 o 
 -23   1   5        0.18      -34.31    175.85 o 
 -22   1   5     1376.16     1315.58    321.43 o 
 -21   1   5      266.97      311.80    216.25 o 
 -20   1   5      934.77      997.35    219.53 o 
 -19   1   5      752.33      683.51    199.98 o 
 -18   1   5      443.01      287.01    124.77 o 
 -17   1   5      261.46       83.22    103.21 o 
 -16   1   5      510.73      435.82    113.68 o 
 -15   1   5      119.77       56.00     75.54 o 
 -14   1   5     7128.71     7293.99    225.50 o 
 -13   1   5      183.47      299.27    109.32 o 
 -12   1   5     2491.95     2405.13    133.76 o 
 -11   1   5     6817.92     7251.41    206.50 o 
 -10   1   5      412.65      581.56     94.18 o 
  -9   1   5     4830.62     4875.48    163.04 o 
  -8   1   5     5984.15     6346.28    176.80 o 
  -7   1   5     2613.49     3054.27    145.51 o 
  -6   1   5    10064.16    10246.90    208.34 o 
  -5   1   5     7271.46     7499.77    188.21 o 
  -4   1   5    11404.04    11790.87    267.74 o 
  -3   1   5     4910.98     4570.70    311.77 o 
  -2   1   5     7287.66     7151.98   1004.64 o 
  -1   1   5     9078.27     8162.59    750.75 o 
   0   1   5      473.11      344.21     71.67 o 
   1   1   5     7160.88     6996.13    440.24 o 
   2   1   5        1.72      -40.92     44.00 o 
   3   1   5     2096.40     1775.24    148.19 o 
   4   1   5      943.05      857.86     70.76 o 
   5   1   5     3571.92     3387.39    136.31 o 
   6   1   5      602.49      708.91    195.94 o 
   7   1   5      111.43      122.72     74.09 o 
   8   1   5      466.13      365.35    105.82 o 
   9   1   5      115.03       64.10     84.05 o 
  10   1   5      569.75      375.59    125.29 o 
  11   1   5     1451.14     1371.92    175.65 o 
  12   1   5        8.54      -45.78     73.12 o 
  13   1   5     2398.79     2420.30    240.12 o 
  14   1   5        9.96      -16.66     91.24 o 
  15   1   5       47.55       21.55    105.80 o 
  16   1   5       32.28      -39.51    116.17 o 
  17   1   5        0.49      -64.27     94.48 o 
  18   1   5      346.05      319.06    128.00 o 
  19   1   5      199.22      107.60    122.26 o 
  20   1   5      154.58       16.15    116.01 o 
  21   1   5       48.34      -20.17    116.42 o 
  22   1   5      183.07      307.03    152.79 o 
  23   1   5        3.77      -33.58    141.71 o 
 -23   2   5      571.98      515.36    267.39 o 
 -22   2   5      668.12      688.32    269.37 o 
 -21   2   5      565.61      581.01    238.66 o 
 -20   2   5     2628.99     2484.64    347.80 o 
 -19   2   5      319.77      458.78    214.53 o 
 -18   2   5      946.86      902.51    246.10 o 
 -17   2   5      176.32       -5.74    110.96 o 
 -16   2   5        1.79     -131.13     87.42 o 
 -15   2   5      306.25      172.02     89.62 o 
 -14   2   5       63.93       -1.26     69.93 o 
 -13   2   5      815.06      850.02    108.30 o 
 -12   2   5     3316.03     3347.61    150.82 o 
 -11   2   5      248.72      295.98    110.91 o 
 -10   2   5     2783.73     2897.17    131.94 o 
  -9   2   5     1592.84     1960.47    369.76 o 
  -8   2   5     5385.23     5146.05    156.34 o 
  -7   2   5      112.86       76.70     49.22 o 
  -6   2   5      348.67      244.76     83.02 o 
  -5   2   5     7427.69     7490.23    218.97 o 
  -4   2   5     5390.79     5346.22    177.92 o 
  -3   2   5     6619.73     6253.54    184.56 o 
  -2   2   5    10407.48    10296.24    247.72 o 
  -1   2   5     4753.68     4960.37    240.85 o 
   0   2   5     2649.38     2566.61    218.91 o 
   1   2   5        1.94      -20.74     44.90 o 
   2   2   5     8024.96     7959.90    438.76 o 
   3   2   5       85.42      245.66     65.97 o 
   4   2   5      788.03      902.12     79.28 o 
   5   2   5     1641.47     1604.56     93.62 o 
   6   2   5      377.91      313.32     63.81 o 
   7   2   5     1220.37     1135.64     93.03 o 
   8   2   5       17.53      -99.54     68.46 o 
   9   2   5     1131.00     1197.96    256.97 o 
  10   2   5      336.20      498.20    188.78 o 
  11   2   5      456.81      332.08    118.18 o 
  12   2   5      236.60      215.43    109.72 o 
  13   2   5      265.61      255.09    129.38 o 
  14   2   5      219.55      234.60    125.15 o 
  15   2   5      116.74      257.03    143.02 o 
  16   2   5      126.00      205.77    126.69 o 
  17   2   5      252.97      402.79    154.18 o 
  18   2   5      992.41      954.06    177.79 o 
  19   2   5      243.95      243.17    126.31 o 
  20   2   5       18.88      -70.56    118.05 o 
  21   2   5       59.38       -3.01    134.14 o 
  22   2   5      111.32       82.10    198.24 o 
  23   2   5        0.11      -52.38    178.08 o 
 -23   3   5       11.07      -86.57    165.56 o 
 -22   3   5      157.15      -36.99    184.51 o 
 -21   3   5     1612.96     1905.29    384.63 o 
 -20   3   5      591.11      638.57    256.64 o 
 -19   3   5     3570.67     3719.55    413.37 o 
 -18   3   5     1846.66     1714.82    301.97 o 
 -17   3   5     1992.85     1967.52    296.15 o 
 -16   3   5      226.31      212.33    149.47 o 
 -15   3   5       35.40      -98.87    108.46 o 
 -14   3   5        4.80      -99.29     99.05 o 
 -13   3   5     1439.62     1314.75    145.91 o 
 -12   3   5     1633.37     1974.67    214.83 o 
 -11   3   5     2428.20     2398.92    127.25 o 
 -10   3   5     3687.29     3927.90    212.95 o 
  -9   3   5     6003.32     5611.04    160.66 o 
  -8   3   5     6196.32     6164.38    177.23 o 
  -7   3   5     8175.44     7615.51    249.78 o 
  -6   3   5      240.66       42.58     69.91 o 
  -5   3   5      314.10      455.83    105.39 o 
  -4   3   5      361.97      345.25     91.69 o 
  -3   3   5     5017.56     5018.52    132.25 o 
  -2   3   5    11662.00    11725.68    280.67 o 
  -1   3   5    13479.34    13751.51    280.75 o 
   0   3   5    24096.59    24151.07    614.36 o 
   1   3   5     6690.36     7053.79    212.71 o 
   2   3   5     9578.86     9512.80    466.01 o 
   3   3   5     2780.48     2584.88    139.97 o 
   4   3   5     6220.50     5476.81    195.93 o 
   5   3   5     1728.72     1776.18    151.07 o 
   6   3   5    10517.25    10722.00    437.77 o 
   7   3   5      828.51      981.73    102.41 o 
   8   3   5    12638.22    13206.91    287.84 o 
   9   3   5      398.44      675.58    149.96 o 
  10   3   5     1501.12     1620.78    116.68 o 
  11   3   5       11.84      -30.95     62.77 o 
  12   3   5       42.66       16.68     91.84 o 
  13   3   5       63.54       76.97    105.39 o 
  14   3   5      590.43      486.98    138.39 o 
  15   3   5       50.02       23.54    100.13 o 
  16   3   5     3017.78     3034.92    264.73 o 
  17   3   5       79.53       24.66    117.20 o 
  18   3   5     1339.01     1634.32    244.18 o 
  19   3   5       11.03       -0.74    159.42 o 
  20   3   5       55.47      -37.04    163.21 o 
  21   3   5       84.48      -89.89    191.33 o 
  22   3   5       27.45      -78.38    179.07 o 
 -22   4   5       12.82     -101.46    194.42 o 
 -21   4   5        1.29      -95.00    166.08 o 
 -20   4   5     1028.43     1110.16    315.76 o 
 -19   4   5      774.85      939.66    286.53 o 
 -18   4   5     2526.09     2292.37    338.16 o 
 -17   4   5     2419.29     2309.91    329.70 o 
 -16   4   5     2798.47     2701.77    267.24 o 
 -15   4   5     1186.97     1337.77    197.32 o 
 -14   4   5      234.77      399.59    141.45 o 
 -13   4   5      225.70      497.36    160.83 o 
 -12   4   5     1068.99     1231.65    178.01 o 
 -11   4   5     2561.48     2575.69    197.67 o 
 -10   4   5     3291.39     3294.55    206.50 o 
  -9   4   5     4977.04     4962.85    228.30 o 
  -8   4   5     5684.73     5582.94    283.35 o 
  -7   4   5     4398.26     4512.71    249.97 o 
  -6   4   5     1413.08     1539.45    138.78 o 
  -5   4   5      191.18      153.28     82.35 o 
  -4   4   5      758.71      694.83    153.99 o 
  -3   4   5     6624.18     6009.42    158.81 o 
  -2   4   5     1384.32     1552.46    155.49 o 
  -1   4   5    15790.83    15291.42    321.82 o 
   0   4   5     7913.92     8497.64    254.32 o 
   1   4   5    14820.01    14458.36    348.92 o 
   2   4   5    10624.94    10437.71    293.86 o 
   3   4   5      378.84      525.93    106.40 o 
   4   4   5     2354.19     2664.90    169.50 o 
   5   4   5     3125.31     3371.93    185.09 o 
   6   4   5        8.65       36.10     63.61 o 
   7   4   5     5101.21     5113.53    293.17 o 
   8   4   5       11.27       29.51     70.02 o 
   9   4   5     4044.18     4325.87    181.81 o 
  10   4   5      296.46      298.42     95.44 o 
  11   4   5     3090.01     2874.87    187.16 o 
  12   4   5      353.88      239.50    109.78 o 
  13   4   5       12.32      -79.10     85.60 o 
  14   4   5     1784.87     1565.86    195.84 o 
  15   4   5     2918.25     2870.55    255.59 o 
  16   4   5      181.79      273.95    177.73 o 
  17   4   5     2389.57     2651.54    364.92 o 
  18   4   5      100.92      120.35    171.60 o 
  19   4   5      426.45      285.01    220.45 o 
  20   4   5      740.99      663.02    282.34 o 
  21   4   5      244.65      118.46    235.30 o 
 -21   5   5      107.53       28.48    206.35 o 
 -20   5   5       70.06      -73.09    179.68 o 
 -19   5   5       93.41     -133.16    148.24 o 
 -18   5   5      574.04      314.86    220.70 o 
 -17   5   5     1322.37     1220.52    298.12 o 
 -16   5   5     1644.32     1376.33    433.44 o 
 -15   5   5     4250.00     5210.72    381.62 o 
 -14   5   5     1979.89     2382.43    513.37 o 
 -13   5   5     1877.37     2182.84    223.04 o 
 -12   5   5       22.16       22.70    104.78 o 
 -11   5   5       41.59      -77.14     92.82 o 
 -10   5   5     2249.33     2390.35    336.06 o 
  -9   5   5     2835.48     2802.03    242.58 o 
  -8   5   5     6522.62     6674.59    275.02 o 
  -7   5   5     8390.29     8609.06    299.59 o 
  -6   5   5      797.49      947.70    158.31 o 
  -5   5   5     7775.67     7810.49    274.15 o 
  -4   5   5      500.81      434.04    134.70 o 
  -3   5   5     2674.29     2570.20    114.34 o 
  -2   5   5      464.55      346.44     76.41 o 
  -1   5   5       69.76       60.46     63.29 o 
   0   5   5     6618.45     6364.37    238.98 o 
   1   5   5     7605.12     6572.61    249.57 o 
   2   5   5     1857.03     1851.91    226.50 o 
   3   5   5    22213.82    21471.66    753.73 o 
   4   5   5      509.85      980.55    174.59 o 
   5   5   5     9749.61    10083.90    401.68 o 
   6   5   5     1808.26     1855.21    168.96 o 
   7   5   5       97.39       52.55     78.99 o 
   8   5   5     3274.25     2992.81    185.16 o 
   9   5   5     2476.07     2016.55    144.98 o 
  10   5   5     1094.72     1258.22    137.29 o 
  11   5   5     6996.42     7404.93    284.34 o 
  12   5   5       44.92       37.88     94.40 o 
  13   5   5     6732.76     7029.56    511.43 o 
  14   5   5     1521.69     1574.51    305.73 o 
  15   5   5      569.60      554.87    230.64 o 
  16   5   5     1304.51     1342.80    310.32 o 
  17   5   5      149.25      -27.99    177.03 o 
  18   5   5      221.91       43.07    182.56 o 
  19   5   5     1879.82     2028.78    407.04 o 
  20   5   5        1.39       12.53    192.35 o 
 -20   6   5      154.09      -35.43    200.76 o 
 -19   6   5        9.23     -210.92    151.69 o 
 -18   6   5       55.80      -96.20    174.10 o 
 -17   6   5       40.54       23.06    179.96 o 
 -16   6   5     1995.41     2326.42    263.51 o 
 -15   6   5      321.16     1569.72    798.30 o 
 -14   6   5     4568.66     5153.02    538.72 o 
 -13   6   5      963.97     1136.17    332.01 o 
 -12   6   5     3366.22     3629.17    237.88 o 
 -11   6   5      582.05      422.86    188.15 o 
 -10   6   5        1.89     -176.06    117.37 o 
  -9   6   5       30.12     -135.72    105.36 o 
  -8   6   5     5287.37     4946.08    259.38 o 
  -7   6   5     1028.11     1094.78    207.95 o 
  -6   6   5     8509.40     9064.97    325.09 o 
  -5   6   5     4271.84     3782.78    220.42 o 
  -4   6   5     4184.92     3948.30    218.62 o 
  -3   6   5      412.49      283.76    110.11 o 
  -2   6   5      408.37      422.75     91.57 o 
  -1   6   5       14.13      -88.51     59.01 o 
   0   6   5     2504.81     2689.74    161.95 o 
   1   6   5      443.55      626.11    115.28 o 
   2   6   5    21927.06    21829.48    479.20 o 
   3   6   5       11.96      282.73     96.47 o 
   4   6   5    18665.46    19073.81    515.21 o 
   5   6   5     1340.47     1832.25    164.15 o 
   6   6   5     7628.85     7816.14    289.66 o 
   7   6   5       24.85      -59.19     91.42 o 
   8   6   5        2.12      -99.88     66.59 o 
   9   6   5       32.18     -136.53     91.02 o 
  10   6   5     3436.54     3246.17    213.11 o 
  11   6   5      167.05       49.43    127.77 o 
  12   6   5     6329.80     6385.09   1022.92 o 
  13   6   5      255.09      384.77    203.53 o 
  14   6   5     2840.28     3005.05    588.65 o 
  15   6   5       43.25     -101.60    153.02 o 
  16   6   5        7.54     -174.35    163.03 o 
  17   6   5       39.62     -227.55    151.70 o 
  18   6   5     1074.78      944.91    318.06 o 
  19   6   5       48.93      -85.28    189.71 o 
 -19   7   5       23.54      -80.20    192.88 o 
 -18   7   5      226.00      164.01    226.42 o 
 -17   7   5      272.46      176.19    224.69 o 
 -16   7   5       77.76       27.31    158.50 o 
 -15   7   5     1958.11     2656.09    432.18 o 
 -14   7   5       72.48      433.21    165.93 o 
 -13   7   5     3365.51     3659.34    258.59 o 
 -12   7   5     2118.88     2308.30    280.01 o 
 -11   7   5     1847.49     2182.33    264.55 o 
 -10   7   5     4862.05     5146.28    285.61 o 
  -9   7   5      522.87      577.25    164.21 o 
  -8   7   5     1780.20     1991.94    258.25 o 
  -7   7   5     2952.89     2642.18    220.26 o 
  -6   7   5      427.27      468.78    150.11 o 
  -5   7   5     8450.91     8069.51    325.90 o 
  -4   7   5     1336.12     1493.99    196.08 o 
  -3   7   5     4426.79     4148.98    283.02 o 
  -2   7   5     4490.75     4237.29    280.56 o 
  -1   7   5       83.11       91.40    132.97 o 
   0   7   5     5089.92     4543.65    352.19 o 
   1   7   5     8516.28     8582.29    338.61 o 
   2   7   5     1530.28     2112.70    283.57 o 
   3   7   5    14749.20    15210.12    416.02 o 
   4   7   5     1515.19     1683.60    208.12 o 
   5   7   5     4661.02     4630.71    243.94 o 
   6   7   5     1984.05     1997.42    198.72 o 
   7   7   5      352.46       49.69    113.05 o 
   8   7   5     3150.32     2892.56    226.81 o 
   9   7   5     1239.49     1138.29    193.41 o 
  10   7   5      679.78      694.98    162.41 o 
  11   7   5     3026.17     3281.62    275.02 o 
  12   7   5       52.52       26.27    156.36 o 
  13   7   5     2090.47     2021.61    446.45 o 
  14   7   5      654.10      880.82    272.74 o 
  15   7   5      579.97      495.18    246.75 o 
  16   7   5     1658.83     1854.80    384.98 o 
  17   7   5       15.29      -44.47    184.56 o 
  18   7   5     1111.20     1118.36    333.28 o 
 -17   8   5      616.40      609.45    293.12 o 
 -16   8   5      160.50     -103.21    160.53 o 
 -15   8   5        1.90     -194.99    130.00 o 
 -14   8   5      391.03      197.89    174.02 o 
 -13   8   5      740.36      627.43    235.87 o 
 -12   8   5      559.76      514.23    217.35 o 
 -11   8   5     3566.68     3803.54    275.66 o 
 -10   8   5      524.71      544.26    198.22 o 
  -9   8   5     2984.84     2670.66    238.31 o 
  -8   8   5       51.47       30.69    140.67 o 
  -7   8   5     1129.67     1390.91    227.80 o 
  -6   8   5     2516.88     2544.12    238.06 o 
  -5   8   5       11.65      -91.12    112.60 o 
  -4   8   5     3340.54     2998.88    273.47 o 
  -3   8   5     4204.88     4918.32    318.33 o 
  -2   8   5      127.08      693.70    280.68 o 
  -1   8   5    12844.77    14503.46    597.64 o 
   0   8   5       93.19      753.62    275.87 o 
   1   8   5    10013.64     9872.32    499.23 o 
   2   8   5      114.68      399.44    262.76 o 
   3   8   5      288.72      320.69    265.00 o 
   4   8   5     1313.20     1362.70    219.47 o 
   5   8   5     3685.97     3753.66    235.25 o 
   6   8   5      631.57      639.14    161.98 o 
   7   8   5     6257.48     5492.35    286.73 o 
   8   8   5       20.32      140.62    128.20 o 
   9   8   5     5444.02     5515.99    311.12 o 
  10   8   5      162.27      309.82    162.56 o 
  11   8   5     1620.90     1463.16    251.63 o 
  12   8   5      614.00      637.21    200.17 o 
  13   8   5      233.25      114.30    192.30 o 
  14   8   5      563.28      563.41    264.92 o 
  15   8   5     2702.40     2916.53    461.85 o 
  16   8   5      107.63      250.17    230.07 o 
 -14   9   5       72.87      -74.13    149.63 o 
 -13   9   5       68.82       27.93    204.96 o 
 -12   9   5     1431.21     2321.29    431.95 o 
 -11   9   5        5.41      357.52    326.97 o 
 -10   9   5     3893.57     4249.55    299.75 o 
  -9   9   5      229.95      383.13    181.70 o 
  -8   9   5     3239.56     3220.60    270.07 o 
  -7   9   5      233.98       92.82    170.02 o 
  -6   9   5      119.43     -219.63    159.94 o 
  -5   9   5       46.96     -134.77    305.91 o 
  -4   9   5     2600.48     3173.76    467.73 o 
  -3   9   5       10.35      -10.04    284.83 o 
  -2   9   5     9148.40     9297.23    523.42 o 
  -1   9   5       40.07      613.08    301.26 o 
   0   9   5     8055.69     7501.07    472.38 o 
   1   9   5      581.82      946.75    326.77 o 
   2   9   5     2885.86     3167.86    440.62 o 
   3   9   5      763.86      520.93    410.00 o 
   4   9   5      454.84      224.57    295.47 o 
   5   9   5       40.91       22.78    270.52 o 
   6   9   5     9550.53     9705.53    507.98 o 
   7   9   5     1467.84     3370.56    510.61 o 
   8   9   5     8597.22     9273.66    553.35 o 
   9   9   5       73.56      330.26    153.02 o 
  10   9   5     2231.07     2070.52    270.90 o 
  11   9   5        4.84     -170.74    141.89 o 
  12   9   5       59.71     -196.02    150.75 o 
  13   9   5       64.55        0.41    195.12 o 
 -11  10   5     1315.99     2077.06    273.32 o 
 -10  10   5        0.22      223.39    328.83 o 
  -9  10   5     2359.65     3231.08    350.56 o 
  -8  10   5     1206.68     1940.36    548.10 o 
  -7  10   5      805.49     1149.47    282.57 o 
  -6  10   5     2403.76     3247.46    493.43 o 
  -5  10   5      231.98      482.02    349.79 o 
  -4  10   5     1510.20     2505.58    465.52 o 
  -3  10   5     3472.47     3111.11    382.98 o 
  -2  10   5      106.65      352.14    335.06 o 
  -1  10   5     3504.83     3280.90    378.12 o 
   0  10   5      356.16      752.26    333.51 o 
   1  10   5     1032.29     1046.77    356.11 o 
   2  10   5     1337.53     1946.59    413.06 o 
   3  10   5       63.99      -78.56    291.78 o 
   4  10   5     2140.51     2926.58    462.29 o 
   5  10   5      253.38      697.22    342.28 o 
   6  10   5      525.15     1080.69    354.07 o 
   7  10   5     3987.52     4211.54    383.96 o 
   8  10   5      399.87     1253.16    345.11 o 
   9  10   5     3803.05     4325.32    377.87 o 
  10  10   5      637.02     1490.27    493.69 o 
  -5  11   5     3606.19     5192.66   1305.89 o 
  -4  11   5      565.22     1235.48    392.24 o 
  -3  11   5     1047.62     1490.63    420.12 o 
  -2  11   5      763.77      586.39    361.16 o 
  -1  11   5      114.79      -58.60    309.53 o 
   0  11   5      556.73      888.55    385.71 o 
   1  11   5     2047.80     2761.25    494.33 o 
   2  11   5       53.28      623.91    341.11 o 
   3  11   5     2431.69     3108.93    573.22 o 
   4  11   5       37.47      396.32    314.97 o 
 -22   0   6      676.02      412.45    369.24 o 
 -20   0   6      237.53      -25.48    169.85 o 
 -18   0   6     3475.29     3196.23    338.63 o 
 -16   0   6     5285.51     5916.96    301.38 o 
 -14   0   6    19123.61    19022.82    528.47 o 
 -12   0   6     7762.33     7323.06    308.50 o 
 -10   0   6     1025.61      931.59    135.21 o 
  -8   0   6    78737.80    84076.83   2395.04 o 
  -6   0   6   132993.98   140320.13   2214.52 o 
  -4   0   6    82336.31    81454.41   2088.74 o 
  -2   0   6    29668.52    32147.14   1002.92 o 
   0   0   6   149993.73   175114.50   3999.00 o 
   2   0   6    78036.59    85357.49   3081.58 o 
   4   0   6    18534.71    20924.64    474.31 o 
   6   0   6    12008.52    11625.36    582.64 o 
   8   0   6    10267.88     9945.39    569.97 o 
  10   0   6    40263.32    39451.96   1452.27 o 
  12   0   6    19923.40    19435.96    947.07 o 
  14   0   6     7160.43     6805.09    561.91 o 
  16   0   6      434.65      268.73    209.69 o 
  18   0   6    10964.14    12336.67    869.92 o 
  20   0   6     5120.97     6009.27    492.36 o 
  22   0   6     2770.20     3064.48    390.05 o 
 -24   1   6        1.38       46.09    320.85 o 
 -23   1   6     1338.82     1313.86    335.02 o 
 -22   1   6      431.85      481.77    245.18 o 
 -21   1   6      243.29      111.22    191.38 o 
 -20   1   6      612.90      436.78    181.22 o 
 -19   1   6     1331.65     1308.94    235.28 o 
 -18   1   6        9.60       -4.50     93.61 o 
 -17   1   6     5257.11     5077.64    280.58 o 
 -16   1   6       91.57       63.53     74.70 o 
 -15   1   6     6000.38     6063.47    215.68 o 
 -14   1   6        7.71       66.16     79.18 o 
 -13   1   6     8411.15     8118.30    235.85 o 
 -12   1   6     1244.65     1330.80    136.13 o 
 -11   1   6      311.20      290.00     77.82 o 
 -10   1   6    15237.42    15527.81    310.78 o 
  -9   1   6    17663.00    18185.60    335.67 o 
  -8   1   6    30233.43    30771.64    463.71 o 
  -7   1   6    98406.13   106886.73   1427.25 o 
  -6   1   6     2304.84     2520.71    209.48 o 
  -5   1   6    24788.73    26803.06    594.03 o 
  -4   1   6    41635.89    41345.66    702.89 o 
  -3   1   6        4.64       76.14    130.73 o 
  -2   1   6    42311.72    40979.39   2496.06 o 
  -1   1   6     2656.45     2904.17    930.12 o 
   0   1   6    10024.95     9798.16    401.78 o 
   1   1   6    28461.85    29869.03   1535.75 o 
   2   1   6     3628.29     2762.80    417.64 o 
   3   1   6    54264.84    54334.33   2286.79 o 
   4   1   6      155.39      171.07    110.39 o 
   5   1   6    24316.75    25600.92    799.58 o 
   6   1   6     4381.51     4760.12    168.83 o 
   7   1   6     5572.56     5611.48    185.97 o 
   8   1   6    24899.94    26258.98    740.75 o 
   9   1   6    30525.48    31759.78    863.00 o 
  10   1   6       99.18      -11.39     79.55 o 
  11   1   6    30183.52    29724.98    863.21 o 
  12   1   6     1652.04     1585.05    196.43 o 
  13   1   6    13072.96    12818.01    541.27 o 
  14   1   6     2053.61     2167.09    241.39 o 
  15   1   6      206.93      114.92    121.10 o 
  16   1   6     9904.69     9714.43    510.91 o 
  17   1   6     1952.21     2109.15    268.44 o 
  18   1   6     2259.25     2126.57    237.92 o 
  19   1   6     3854.04     4463.95    295.96 o 
  20   1   6       10.26      -56.86    100.73 o 
  21   1   6     2667.20     2424.80    247.41 o 
  22   1   6      872.07      840.18    191.68 o 
  23   1   6      404.96      365.67    182.63 o 
 -23   2   6      107.86        2.27    197.00 o 
 -22   2   6      231.39      215.40    213.24 o 
 -21   2   6     2597.24     2485.08    366.41 o 
 -20   2   6      176.58      316.48    213.72 o 
 -19   2   6     5460.92     5528.61    479.77 o 
 -18   2   6     2781.69     2902.77    346.69 o 
 -17   2   6      483.46      362.86    150.00 o 
 -16   2   6     3916.21     3366.83    203.32 o 
 -15   2   6      154.13       34.63     93.71 o 
 -14   2   6     2382.72     2157.41    159.36 o 
 -13   2   6     5892.90     5600.79    200.95 o 
 -12   2   6     4274.08     4802.28    181.18 o 
 -11   2   6    23848.42    23648.31    406.74 o 
 -10   2   6    13758.39    14288.72    291.54 o 
  -9   2   6    21498.77    21190.14    362.51 o 
  -8   2   6     9869.48    10321.65    228.42 o 
  -7   2   6      678.07      630.37    115.38 o 
  -6   2   6       51.42      -33.51    101.57 o 
  -5   2   6    29532.72    29755.54    520.71 o 
  -4   2   6      974.08     1127.01    104.37 o 
  -3   2   6    10081.27     9769.92    222.72 o 
  -2   2   6     6678.95     6792.81    267.85 o 
  -1   2   6    25478.01    25795.68   1215.73 o 
   0   2   6     3175.15     3450.75    175.50 o 
   1   2   6    36185.47    36600.98   2495.53 o 
   2   2   6    26732.46    24882.95    994.40 o 
   3   2   6      430.82      318.34     93.60 o 
   4   2   6     7264.53     7235.93    388.45 o 
   5   2   6    55450.63    59278.86   2346.63 o 
   6   2   6     1401.43     1675.94    162.74 o 
   7   2   6    67626.49    72899.66   2848.80 o 
   8   2   6     7300.92     7084.07    238.15 o 
   9   2   6    14857.42    14464.53    354.68 o 
  10   2   6    10835.17     9776.07    386.08 o 
  11   2   6      256.25      121.81     95.41 o 
  12   2   6    11049.00    10833.56    480.60 o 
  13   2   6    11292.24    10436.74    485.99 o 
  14   2   6      443.57      570.93    168.08 o 
  15   2   6    21941.86    21674.76   1165.70 o 
  16   2   6        2.36       -8.50    124.75 o 
  17   2   6     4533.48     4506.60    319.85 o 
  18   2   6      960.03      897.88    199.23 o 
  19   2   6      978.81      805.03    204.17 o 
  20   2   6      673.62      551.47    182.69 o 
  21   2   6      711.16      657.40    202.30 o 
  22   2   6      733.23      769.56    281.38 o 
 -23   3   6      478.26      545.26    284.32 o 
 -22   3   6      729.94      504.91    274.55 o 
 -21   3   6      920.98     1046.62    302.82 o 
 -20   3   6     4245.41     4532.72    467.27 o 
 -19   3   6      427.40      689.25    252.97 o 
 -18   3   6     2906.10     2966.75    368.69 o 
 -17   3   6       20.59     -108.21    131.77 o 
 -16   3   6      804.03      640.12    172.21 o 
 -15   3   6       66.85     -117.55     98.95 o 
 -14   3   6     4598.70     4562.30    250.61 o 
 -13   3   6     2241.55     2588.41    250.14 o 
 -12   3   6    30062.83    29594.22    546.77 o 
 -11   3   6     5595.64     6184.21    325.43 o 
 -10   3   6    24153.77    24602.82    870.45 o 
  -9   3   6       32.75       14.51     55.59 o 
  -8   3   6     1510.50     1357.12    193.36 o 
  -7   3   6     5894.32     5687.26    225.07 o 
  -6   3   6     6229.96     5691.64    216.90 o 
  -5   3   6      452.57      456.97     94.16 o 
  -4   3   6    18223.07    18750.09    365.04 o 
  -3   3   6      181.22      168.39     54.96 o 
  -2   3   6    58066.42    59973.74   1025.97 o 
  -1   3   6       61.98      478.97    136.90 o 
   0   3   6    48543.83    48782.50   1659.75 o 
   1   3   6     1875.94     1661.28    120.01 o 
   2   3   6     5494.08     4976.95    186.68 o 
   3   3   6     4766.96     4913.92    188.05 o 
   4   3   6    47169.70    48949.69   1968.93 o 
   5   3   6     7160.67     8699.37    754.80 o 
   6   3   6    51618.66    54732.03   2184.88 o 
   7   3   6       49.10      140.99     96.17 o 
   8   3   6    62827.03    64988.19   1656.95 o 
   9   3   6      431.32      582.16    111.66 o 
  10   3   6     4829.48     4582.23    209.45 o 
  11   3   6       82.15      -20.89     83.43 o 
  12   3   6     5812.04     5697.95    350.00 o 
  13   3   6      378.01      409.18    151.20 o 
  14   3   6    14657.09    14743.68    615.40 o 
  15   3   6     2055.94     1790.08    238.05 o 
  16   3   6    10595.89     9965.13    459.97 o 
  17   3   6       61.96       96.49    125.79 o 
  18   3   6     1615.51     1289.20    223.70 o 
  19   3   6       29.66     -114.92    105.73 o 
  20   3   6        4.77     -153.87    151.47 o 
  21   3   6        2.84     -170.98    152.45 o 
  22   3   6     1405.37     1535.83    367.58 o 
 -22   4   6     1199.26     1294.80    351.51 o 
 -21   4   6      935.17      831.55    309.13 o 
 -20   4   6      726.83      952.67    301.70 o 
 -19   4   6     1577.53     1382.12    340.89 o 
 -18   4   6      191.80       59.80    178.02 o 
 -17   4   6      136.45       12.38    146.35 o 
 -16   4   6     1358.94     1540.05    263.89 o 
 -15   4   6      181.44      222.10    146.86 o 
 -14   4   6     4404.38     4020.85    266.08 o 
 -13   4   6    10729.64    11092.35    538.90 o 
 -12   4   6     2952.14     3073.71    216.98 o 
 -11   4   6    14568.96    14611.31    408.15 o 
 -10   4   6        3.65       59.35     98.80 o 
  -9   4   6     9670.28     9575.67    313.17 o 
  -8   4   6     2797.61     2988.14    186.21 o 
  -7   4   6     1166.24     1294.44    220.72 o 
  -6   4   6      794.83     1115.31    204.29 o 
  -5   4   6    14742.28    15104.59    369.27 o 
  -4   4   6     6802.04     7890.35    318.03 o 
  -3   4   6    59197.51    57793.28    859.17 o 
  -2   4   6     2476.34     2741.41    334.00 o 
  -1   4   6    39030.01    40926.01    708.38 o 
   0   4   6      313.29      307.87    108.97 o 
   1   4   6     5207.81     5251.89    283.98 o 
   2   4   6    10134.89    10079.53    291.75 o 
   3   4   6    38909.77    38816.95    697.86 o 
   4   4   6    11698.10    10999.21    314.01 o 
   5   4   6    23895.75    25079.69    828.08 o 
   6   4   6     2639.38     2762.76    157.80 o 
   7   4   6    19828.71    20457.50    774.28 o 
   8   4   6     2922.64     2641.64    149.22 o 
   9   4   6     6332.84     6514.61    218.90 o 
  10   4   6    12169.26    11933.83    306.34 o 
  11   4   6       62.47       -9.39     96.60 o 
  12   4   6     3234.19     2953.88    267.34 o 
  13   4   6      148.74       42.43    109.76 o 
  14   4   6       55.47       12.02     99.82 o 
  15   4   6    12139.77    12571.18    520.10 o 
  16   4   6      482.15      533.82    164.61 o 
  17   4   6     8003.92     7939.83    585.94 o 
  18   4   6     1510.75     1489.09    320.48 o 
  19   4   6      564.41      639.10    262.86 o 
  20   4   6      711.32      494.70    259.41 o 
  21   4   6      581.62      501.87    277.74 o 
 -21   5   6      138.49        6.92    208.48 o 
 -20   5   6      103.86      -53.66    176.31 o 
 -19   5   6       54.55      -65.16    177.91 o 
 -18   5   6      155.70      131.65    192.07 o 
 -17   5   6     1743.64     1594.54    272.32 o 
 -16   5   6      612.41      588.81    214.58 o 
 -15   5   6     1953.80     3236.60    896.87 o 
 -14   5   6     3600.20     3425.93    340.20 o 
 -13   5   6     4796.79     4365.33    259.30 o 
 -12   5   6     2182.31     1604.30    411.95 o 
 -11   5   6      242.02       75.69    116.20 o 
 -10   5   6      443.26      129.40    107.50 o 
  -9   5   6     1372.27     1509.48    222.92 o 
  -8   5   6      382.88      288.31    149.02 o 
  -7   5   6    14008.57    13147.38    377.52 o 
  -6   5   6     1574.77     1736.45    163.39 o 
  -5   5   6    13427.51    13167.59    362.49 o 
  -4   5   6     6600.19     5877.93    239.63 o 
  -3   5   6      614.23      652.93     78.63 o 
  -2   5   6     1178.66     1142.10    148.54 o 
  -1   5   6      681.38      593.85     95.04 o 
   0   5   6      763.13      726.51    117.94 o 
   1   5   6    16609.80    15235.00    412.76 o 
   2   5   6      235.94      276.74    109.25 o 
   3   5   6    14444.00    13907.49    574.50 o 
   4   5   6     9023.84     8119.21    461.18 o 
   5   5   6     2219.34     2207.78    188.61 o 
   6   5   6     4943.83     4135.38    222.39 o 
   7   5   6      960.58      775.13    120.75 o 
   8   5   6      349.52      197.41     94.52 o 
   9   5   6     3222.00     3206.52    179.56 o 
  10   5   6      183.94      106.84     93.16 o 
  11   5   6     1598.45     1925.14    178.93 o 
  12   5   6       25.52      -71.12     92.71 o 
  13   5   6     4874.73     4920.86    443.01 o 
  14   5   6     3098.80     3132.76    369.46 o 
  15   5   6      451.13      330.68    204.99 o 
  16   5   6     1353.99     1498.10    322.57 o 
  17   5   6     1394.80     1543.36    338.90 o 
  18   5   6      941.19     1055.64    311.69 o 
  19   5   6     3389.98     3528.92    446.78 o 
  20   5   6       29.60       53.29    188.52 o 
 -20   6   6        0.03     -162.00    174.75 o 
 -19   6   6      361.23      140.42    230.54 o 
 -18   6   6      856.86      770.38    283.87 o 
 -17   6   6     2166.40     1815.96    583.32 o 
 -16   6   6     4071.96     3993.67    326.84 o 
 -15   6   6     3348.37     4036.80    495.05 o 
 -14   6   6     4275.33     4458.02    504.29 o 
 -13   6   6     3096.52     3241.38    242.95 o 
 -12   6   6       79.95      119.32    115.03 o 
 -11   6   6      132.93      -44.47     99.01 o 
 -10   6   6     1683.20     1655.83    255.02 o 
  -9   6   6     3658.64     3847.02    296.59 o 
  -8   6   6     6928.12     7257.48    307.14 o 
  -7   6   6     5715.96     5711.82    274.83 o 
  -6   6   6     6903.66     6102.61    279.77 o 
  -5   6   6       72.70      -15.21     99.87 o 
  -4   6   6     6431.39     5529.72    254.47 o 
  -3   6   6      194.10      203.66    147.39 o 
  -2   6   6      173.47       -6.44    119.07 o 
  -1   6   6     2223.00     1818.37    143.22 o 
   0   6   6     7736.64     7310.23    363.46 o 
   1   6   6     1559.82     1861.21    301.71 o 
   2   6   6    19937.53    19446.79    751.94 o 
   3   6   6      505.20     1316.71    291.14 o 
   4   6   6     7763.30     8686.84    404.11 o 
   5   6   6      938.89      991.56    166.43 o 
   6   6   6        1.15     -113.25     75.50 o 
   7   6   6       30.72     -104.70     92.20 o 
   8   6   6     1531.72     1236.77    141.93 o 
   9   6   6       60.82      -43.46     83.87 o 
  10   6   6     1137.83     1265.78    218.71 o 
  11   6   6      346.99      435.75    164.28 o 
  12   6   6     9957.88     9798.76   1340.15 o 
  13   6   6        0.90       15.97    162.97 o 
  14   6   6     2025.09     1842.86    325.38 o 
  15   6   6      467.36      272.92    214.03 o 
  16   6   6        0.67     -238.49    178.01 o 
  17   6   6      145.23       -1.31    182.43 o 
  18   6   6     2204.82     2301.53    419.85 o 
  19   6   6      289.14      274.79    235.94 o 
 -18   7   6     1467.14     1399.96    363.12 o 
 -17   7   6     1291.62     1315.40    289.28 o 
 -16   7   6     2098.01     1933.74    285.46 o 
 -15   7   6     1631.31     2489.57    272.97 o 
 -14   7   6      197.94      417.41    175.64 o 
 -13   7   6      241.24      328.74    156.31 o 
 -12   7   6      313.02      378.30    145.31 o 
 -11   7   6     2234.04     2248.32    270.06 o 
 -10   7   6     2348.80     2912.81    322.40 o 
  -9   7   6     4322.07     4332.93    268.04 o 
  -8   7   6     2345.41     2543.03    235.10 o 
  -7   7   6     1211.28     1687.56    218.93 o 
  -6   7   6      500.31      398.75    149.90 o 
  -5   7   6       34.32        7.14    111.17 o 
  -4   7   6      309.01      508.49    181.95 o 
  -3   7   6        0.15      -64.83    121.45 o 
  -2   7   6     6347.04     6387.91    331.06 o 
  -1   7   6     1660.45     2183.72    347.49 o 
   0   7   6     4974.69     5105.91    369.63 o 
   1   7   6     7503.26     8036.06    435.88 o 
   2   7   6     1345.78     1920.49    192.23 o 
   3   7   6     2659.84     2658.39    199.92 o 
   4   7   6     1135.15     1259.86    183.17 o 
   5   7   6     1080.33     1261.53    175.30 o 
   6   7   6     3238.25     2922.64    210.37 o 
   7   7   6       73.40      -90.35     95.27 o 
   8   7   6      213.72       80.25    131.16 o 
   9   7   6     3035.94     2805.96    216.18 o 
  10   7   6      809.75      929.35    206.39 o 
  11   7   6     3816.87     4111.90    308.70 o 
  12   7   6      464.51      570.17    228.36 o 
  13   7   6      300.85      188.70    188.34 o 
  14   7   6      895.39     1016.35    303.96 o 
  15   7   6        7.90     -154.23    163.97 o 
  16   7   6     1055.52      951.28    310.06 o 
  17   7   6      180.45      290.20    232.90 o 
 -16   8   6      117.22      -60.90    184.38 o 
 -15   8   6      110.26      -95.78    157.75 o 
 -14   8   6      153.29      207.84    172.10 o 
 -13   8   6      717.50      631.68    264.69 o 
 -12   8   6      560.14     1083.33    269.64 o 
 -11   8   6     1820.03     2299.82    287.94 o 
 -10   8   6     1447.74     2467.81    451.59 o 
  -9   8   6     1141.70     1214.92    284.82 o 
  -8   8   6     1852.29     2000.62    255.38 o 
  -7   8   6      550.32      354.18    167.27 o 
  -6   8   6     1158.59     1384.79    216.97 o 
  -5   8   6       47.75       42.08    158.92 o 
  -4   8   6      476.02      519.79    200.79 o 
  -3   8   6      997.47     1180.53    233.65 o 
  -2   8   6     2221.68     2425.56    313.62 o 
  -1   8   6     7520.37     7913.98    457.26 o 
   0   8   6     1068.75     2295.79    376.22 o 
   1   8   6     2406.75     2749.21    379.42 o 
   2   8   6      436.39      233.75    268.49 o 
   3   8   6      279.23      276.12    254.50 o 
   4   8   6       38.23      128.39    241.49 o 
   5   8   6     2303.02     2429.28    232.51 o 
   6   8   6       31.42       80.23    114.37 o 
   7   8   6     3083.95     3447.30    238.05 o 
   8   8   6     1045.18     1631.28    209.52 o 
   9   8   6     1139.31     1877.15    227.64 o 
  10   8   6      351.37      304.16    179.77 o 
  11   8   6       99.19      -79.27    134.30 o 
  12   8   6       72.68      -59.56    167.83 o 
  13   8   6      469.87      360.58    242.87 o 
  14   8   6        1.86       18.88    197.79 o 
  15   8   6     1139.42     1222.39    337.08 o 
  16   8   6       73.15      191.75    227.28 o 
 -14   9   6      132.66      106.59    168.38 o 
 -13   9   6      997.58     1125.39    268.62 o 
 -12   9   6      376.91      578.88    351.99 o 
 -11   9   6      955.02     1408.52    258.22 o 
 -10   9   6      414.53      850.65    228.41 o 
  -9   9   6      259.25      286.84    179.50 o 
  -8   9   6       69.01      -33.68    151.36 o 
  -7   9   6       10.54     -241.67    161.11 o 
  -6   9   6      211.27       -7.36    293.99 o 
  -5   9   6      105.29      -54.97    280.70 o 
  -4   9   6     1231.13     2391.18    421.65 o 
  -3   9   6     1149.64     2432.19    428.73 o 
  -2   9   6      715.80     1614.23    379.90 o 
  -1   9   6     1164.24     2165.24    405.56 o 
   0   9   6      146.09      122.75    285.70 o 
   1   9   6       19.59     -268.95    245.60 o 
   2   9   6        2.17     -223.60    241.71 o 
   3   9   6      235.58      -14.79    271.01 o 
   4   9   6      314.17      453.99    297.65 o 
   5   9   6      284.82      685.79    306.19 o 
   6   9   6      972.07     2753.74    362.32 o 
   7   9   6      313.33     1112.65    466.31 o 
   8   9   6      340.04      778.46    299.90 o 
   9   9   6        8.71       84.19    139.81 o 
  10   9   6       51.52      -76.56    148.70 o 
  11   9   6       28.28     -199.78    133.19 o 
  12   9   6       60.59     -134.32    183.53 o 
  13   9   6       35.81      -79.84    186.24 o 
 -10  10   6      584.87     1070.94    856.02 o 
  -9  10   6        4.80      273.84    285.12 o 
  -8  10   6       11.16      879.02    607.74 o 
  -7  10   6      312.71      782.16    362.95 o 
  -6  10   6      621.91     1005.11    376.34 o 
  -5  10   6      894.02     1106.23    394.82 o 
  -4  10   6     1198.48     2147.90    446.18 o 
  -3  10   6      520.84     1268.18    402.26 o 
  -2  10   6      225.36      330.20    334.07 o 
  -1  10   6       13.18      440.69    328.08 o 
   0  10   6        0.43       21.37    290.23 o 
   1  10   6      185.84      287.01    305.42 o 
   2  10   6      179.22      -14.10    284.73 o 
   3  10   6        4.03     -134.01    279.55 o 
   4  10   6      476.30      841.50    349.47 o 
   5  10   6       50.33      224.62    293.12 o 
   6  10   6       32.84      320.97    283.86 o 
   7  10   6      122.20      772.59    313.37 o 
   8  10   6        0.39      455.70    278.57 o 
   9  10   6      286.25      967.19    449.90 o 
  10  10   6        3.93      142.87    384.24 o 
  -4  11   6       92.14      293.31    350.19 o 
  -3  11   6       45.13      -42.78    322.57 o 
  -2  11   6       28.70       34.43    320.80 o 
  -1  11   6        0.22      158.72    310.24 o 
   0  11   6       62.47      200.05    317.52 o 
   1  11   6        0.11      413.46    330.57 o 
   2  11   6      169.45      360.62    345.70 o 
   3  11   6        6.11       85.27    298.12 o 
 -21   0   7       34.07     -154.67    239.36 o 
 -19   0   7     2989.58     2901.63    346.09 o 
 -17   0   7     8934.50     8537.29    522.40 o 
 -15   0   7     3276.29     3098.42    239.69 o 
 -13   0   7      621.97      499.59    210.22 o 
 -11   0   7     2590.97     2440.85    202.67 o 
  -9   0   7     8798.51     9356.70    337.72 o 
  -7   0   7    28188.25    30837.79    667.54 o 
  -5   0   7     1011.92     1977.05    390.29 o 
  -3   0   7      945.97     1754.10    364.06 o 
  -1   0   7    27871.09    29399.78    947.65 o 
   1   0   7    27047.73    29200.29    883.45 o 
   3   0   7     3363.50     3522.61    192.71 o 
   5   0   7       10.82       -2.24     60.26 o 
   7   0   7     1064.40      940.71    192.98 o 
   9   0   7       81.03       65.67    135.95 o 
  11   0   7      521.85      554.74    203.35 o 
  13   0   7        3.11      -42.92    117.51 o 
  15   0   7      127.69       84.97    161.58 o 
  17   0   7       65.81       55.88    193.27 o 
  19   0   7      613.42      602.27    303.58 o 
  21   0   7       15.71      -15.10    151.31 o 
 -23   1   7      633.94      601.65    265.54 o 
 -22   1   7      497.63      430.66    250.59 o 
 -21   1   7     1008.27      965.29    286.11 o 
 -20   1   7      139.62      114.46    148.57 o 
 -19   1   7      294.33      329.73    164.42 o 
 -18   1   7     2914.58     2850.34    281.54 o 
 -17   1   7     1782.85     1859.93    169.87 o 
 -16   1   7     2745.96     2982.69    171.15 o 
 -15   1   7     2701.78     2727.44    162.26 o 
 -14   1   7     3336.76     3432.65    173.18 o 
 -13   1   7      973.96     1234.27    155.16 o 
 -12   1   7      138.05      139.67     75.90 o 
 -11   1   7      762.33      778.23    103.32 o 
 -10   1   7     3813.28     3528.46    158.15 o 
  -9   1   7     1359.51     1643.57    240.80 o 
  -8   1   7    13771.51    14304.98    293.29 o 
  -7   1   7     1363.52     1911.87    344.72 o 
  -6   1   7    14974.75    15167.62    431.69 o 
  -5   1   7     1355.04     1640.55    248.63 o 
  -4   1   7     2878.58     2885.78    194.31 o 
  -3   1   7      192.79      224.89    159.55 o 
  -2   1   7      161.01      257.41    156.05 o 
  -1   1   7      368.02      416.40    159.09 o 
   0   1   7      606.28      586.35    121.75 o 
   1   1   7     1460.07     1392.65    221.94 o 
   2   1   7      971.86     1116.84    146.81 o 
   3   1   7        7.81       27.77     84.21 o 
   4   1   7      164.80      152.73     53.44 o 
   5   1   7      406.00      681.21    127.34 o 
   6   1   7       67.75      107.78     62.25 o 
   7   1   7      392.63      368.15     87.77 o 
   8   1   7        4.87      -71.75     64.35 o 
   9   1   7     1115.38     1118.72    168.94 o 
  10   1   7      125.42       65.31     92.64 o 
  11   1   7      474.42      401.83    130.65 o 
  12   1   7      149.89      100.26    101.46 o 
  13   1   7      503.77      340.65    138.48 o 
  14   1   7        4.80      -69.93     89.11 o 
  15   1   7      106.84       30.98    110.42 o 
  16   1   7      408.35      413.30    166.99 o 
  17   1   7       99.54      145.65    139.29 o 
  18   1   7      357.95      402.28    186.93 o 
  19   1   7      165.86      205.57    146.25 o 
  20   1   7       38.67       -7.59    121.90 o 
  21   1   7       32.07      -79.37    105.85 o 
  22   1   7        2.02      -86.56    111.66 o 
 -23   2   7      262.99      173.03    229.43 o 
 -22   2   7     1239.73     1265.28    330.56 o 
 -21   2   7      336.61      593.06    261.37 o 
 -20   2   7     2100.72     1878.39    323.95 o 
 -19   2   7      112.30       43.35    167.77 o 
 -18   2   7      764.20      897.15    256.67 o 
 -17   2   7      370.37      402.05    175.69 o 
 -16   2   7      722.77      720.82    156.19 o 
 -15   2   7     2539.74     2788.38    191.02 o 
 -14   2   7     5596.91     5647.03    244.77 o 
 -13   2   7     1799.32     2335.50    326.24 o 
 -12   2   7     6847.45     6871.61    220.48 o 
 -11   2   7       42.02       95.24     67.81 o 
 -10   2   7      854.80      938.75    102.18 o 
  -9   2   7     2307.40     2115.38    121.91 o 
  -8   2   7     1149.70     1219.72    210.73 o 
  -7   2   7    12998.14    13266.71    340.76 o 
  -6   2   7     5359.11     5207.42    212.73 o 
  -5   2   7    10760.40    10994.48    342.91 o 
  -4   2   7    10050.33     8485.66   2652.35 o 
  -3   2   7     5426.43     4163.99   2357.73 o 
  -2   2   7     3314.17     3473.60    389.33 o 
  -1   2   7     3344.00     3321.42    152.93 o 
   0   2   7     1241.77     1166.18    110.84 o 
   1   2   7      189.55      206.28     75.85 o 
   2   2   7     1330.61     1227.61    111.58 o 
   3   2   7     5000.15     4499.90    273.71 o 
   4   2   7     4132.57     4302.24    195.82 o 
   5   2   7     7819.23     8045.04    337.34 o 
   6   2   7     3288.13     3838.26    275.23 o 
   7   2   7      756.76      412.12    150.68 o 
   8   2   7        5.54      -18.37     61.87 o 
   9   2   7       17.13      -76.31     56.39 o 
  10   2   7      337.98      295.34    112.40 o 
  11   2   7     1147.87     1088.00    171.69 o 
  12   2   7     1679.05     1735.45    208.48 o 
  13   2   7      346.95      354.89    146.53 o 
  14   2   7      790.93      803.35    190.02 o 
  15   2   7     1529.14     1544.66    229.38 o 
  16   2   7      518.09      532.41    179.18 o 
  17   2   7      565.09      520.25    185.99 o 
  18   2   7        1.72      -82.46     93.97 o 
  19   2   7       87.68      -62.19    121.15 o 
  20   2   7      243.48       48.16    133.82 o 
  21   2   7      364.57      261.22    157.79 o 
  22   2   7       29.74       50.23    149.62 o 
 -23   3   7      883.22      798.94    299.76 o 
 -22   3   7      129.56      213.83    237.97 o 
 -21   3   7     1716.39     1948.38    381.94 o 
 -20   3   7      147.02      132.47    199.19 o 
 -19   3   7     1678.35     1948.45    346.64 o 
 -18   3   7      136.59      -62.84    159.45 o 
 -17   3   7       34.88     -203.46    142.87 o 
 -16   3   7      218.57       93.47    141.90 o 
 -15   3   7      753.00      720.62    169.71 o 
 -14   3   7      604.13      690.58    181.26 o 
 -13   3   7     3978.78     3812.11    233.26 o 
 -12   3   7     2840.37     3435.06    348.09 o 
 -11   3   7     4154.15     4035.10    231.15 o 
 -10   3   7     3653.93     3716.55    217.14 o 
  -9   3   7     2742.84     2439.62    264.40 o 
  -8   3   7      415.01      262.83    106.11 o 
  -7   3   7      629.35      636.63    123.45 o 
  -6   3   7     1451.35     1545.86    164.67 o 
  -5   3   7    12956.03    12642.76    284.45 o 
  -4   3   7    12761.55    12646.63    283.48 o 
  -3   3   7     8898.11     8964.76    231.17 o 
  -2   3   7    10780.35    10558.37    274.78 o 
  -1   3   7     5131.82     5428.25    236.58 o 
   0   3   7     2922.68     3110.55    151.84 o 
   1   3   7      892.07      648.30    117.23 o 
   2   3   7       55.43       57.67     71.53 o 
   3   3   7     1069.50     1023.30    173.61 o 
   4   3   7     9217.86     9969.94    467.78 o 
   5   3   7      639.11      670.75    163.87 o 
   6   3   7    15640.15    16703.56    635.29 o 
   7   3   7      655.62      863.20    189.54 o 
   8   3   7     7015.39     6761.74    258.71 o 
   9   3   7        4.39      -19.50     67.15 o 
  10   3   7       31.57      -39.21     67.70 o 
  11   3   7      400.63      248.63    120.56 o 
  12   3   7     3236.96     2964.10    268.88 o 
  13   3   7      671.59      719.61    185.85 o 
  14   3   7     5771.92     5172.36    365.83 o 
  15   3   7        5.58       22.06    131.39 o 
  16   3   7      609.44      636.11    185.71 o 
  17   3   7       58.18      -83.09     92.20 o 
  18   3   7        1.03     -101.86     96.72 o 
  19   3   7      144.86      -30.84    118.93 o 
  20   3   7      314.50      267.79    227.06 o 
  21   3   7       45.49      -76.63    174.47 o 
 -22   4   7      984.98     1101.17    330.73 o 
 -21   4   7      422.21      323.04    249.92 o 
 -20   4   7     1695.50     1919.82    353.71 o 
 -19   4   7     1019.89     1007.30    298.02 o 
 -18   4   7      507.47      476.97    239.38 o 
 -17   4   7     1622.20     1582.64    285.66 o 
 -16   4   7        4.76      -28.11    130.57 o 
 -15   4   7        0.41     -103.10    113.55 o 
 -14   4   7      271.76      212.53    141.10 o 
 -13   4   7      689.83      850.38    313.09 o 
 -12   4   7     4263.44     3964.46    365.44 o 
 -11   4   7     2485.44     2512.79    207.88 o 
 -10   4   7     6711.18     6143.04    274.73 o 
  -9   4   7     3216.87     2762.25    231.12 o 
  -8   4   7     2532.46     2330.61    178.08 o 
  -7   4   7     1415.16     1330.50    178.12 o 
  -6   4   7       30.92       -7.99     64.94 o 
  -5   4   7     6548.72     6895.24    300.66 o 
  -4   4   7     8452.63     7854.67    315.90 o 
  -3   4   7    15036.48    14139.03    356.51 o 
  -2   4   7    13305.06    11959.24    404.19 o 
  -1   4   7     8194.26     8533.90    258.26 o 
   0   4   7     6461.06     6255.26    224.44 o 
   1   4   7     3900.06     3568.32    179.01 o 
   2   4   7      405.58      480.35    100.63 o 
   3   4   7     4178.93     4168.82    200.27 o 
   4   4   7      364.87      328.13     96.77 o 
   5   4   7     8790.50     8628.33    280.41 o 
   6   4   7      827.61     1033.48    121.66 o 
   7   4   7     3347.25     3528.40    169.04 o 
   8   4   7     1354.79     1382.15    129.75 o 
   9   4   7      407.50      474.76    106.38 o 
  10   4   7     1217.89     1352.85    153.94 o 
  11   4   7      961.47      859.22    186.24 o 
  12   4   7      783.28      784.20    187.80 o 
  13   4   7     2111.71     2123.69    246.57 o 
  14   4   7       43.23       42.12    126.63 o 
  15   4   7     2174.20     2312.26    242.15 o 
  16   4   7      334.73      238.09    135.54 o 
  17   4   7      335.49      411.35    213.74 o 
  18   4   7      650.91      576.03    249.78 o 
  19   4   7      202.66       80.65    191.20 o 
  20   4   7      363.62      191.76    229.35 o 
  21   4   7      241.08       99.51    224.56 o 
 -21   5   7      281.07       46.98    214.06 o 
 -20   5   7     1186.44     1308.02    339.86 o 
 -19   5   7      851.11      729.87    281.25 o 
 -18   5   7     1677.44     1976.65    377.95 o 
 -17   5   7     1770.82     2051.31    286.30 o 
 -16   5   7      377.53      657.47    377.51 o 
 -15   5   7      562.87      475.63    184.19 o 
 -14   5   7        8.74      -50.56    130.53 o 
 -13   5   7      257.69       58.95    131.92 o 
 -12   5   7      358.57      212.89    142.28 o 
 -11   5   7     2885.98     2464.32    211.01 o 
 -10   5   7     2935.14     2943.13    221.05 o 
  -9   5   7     3593.40     3576.44    228.17 o 
  -8   5   7     1404.30     1724.03    305.00 o 
  -7   5   7     5662.24     5945.38    320.88 o 
  -6   5   7      745.74      603.28    156.16 o 
  -5   5   7      205.30       62.09     94.07 o 
  -4   5   7      588.07      422.63    143.29 o 
  -3   5   7     1124.00      828.65     90.26 o 
  -2   5   7     2214.67     1761.86    130.75 o 
  -1   5   7     5346.95     4695.21    204.36 o 
   0   5   7     1963.81     1764.34    173.49 o 
   1   5   7    10481.05    10023.78    313.33 o 
   2   5   7      223.18      331.43    146.73 o 
   3   5   7    17555.48    15605.49    411.71 o 
   4   5   7     4059.51     3728.67    213.83 o 
   5   5   7       96.20       49.39    101.63 o 
   6   5   7      694.57      734.09    151.40 o 
   7   5   7     4413.32     4350.06    197.84 o 
   8   5   7      820.46      746.19    126.43 o 
   9   5   7     9296.90     9559.41    288.53 o 
  10   5   7       73.90       40.45    104.88 o 
  11   5   7     4028.88     4292.29    324.08 o 
  12   5   7       28.16       -7.08    111.38 o 
  13   5   7      958.13      940.99    192.97 o 
  14   5   7     1123.57      884.99    262.17 o 
  15   5   7      369.73      234.38    187.37 o 
  16   5   7      937.80     1001.51    284.56 o 
  17   5   7     2199.43     2041.29    341.74 o 
  18   5   7       82.83       98.63    192.64 o 
  19   5   7     1552.77     1755.81    383.26 o 
  20   5   7      257.86      253.16    239.25 o 
 -20   6   7       71.62      -93.79    196.81 o 
 -19   6   7      202.86      203.73    230.24 o 
 -18   6   7     1730.93     1901.31    394.88 o 
 -17   6   7      784.53     1074.30    260.46 o 
 -16   6   7     2199.60     2421.19    591.90 o 
 -15   6   7     1474.04     1568.24    354.00 o 
 -14   6   7      597.51      380.36    201.05 o 
 -13   6   7       33.75     -121.07    116.86 o 
 -12   6   7       74.48      -68.34    123.39 o 
 -11   6   7      259.91      196.64    135.01 o 
 -10   6   7     4163.00     4433.97    263.55 o 
  -9   6   7      700.85     1074.96    257.31 o 
  -8   6   7     8441.53     8377.60    407.67 o 
  -7   6   7     1371.75     1641.67    202.16 o 
  -6   6   7     4467.30     3856.81    235.51 o 
  -5   6   7     2814.42     2272.60    197.97 o 
  -4   6   7     1161.38     1095.45    204.81 o 
  -3   6   7       57.34     -140.81    114.85 o 
  -2   6   7     3257.79     2557.00    221.92 o 
  -1   6   7      180.72      169.92    203.72 o 
   0   6   7    15915.96    15391.12    422.73 o 
   1   6   7      228.74      650.53    156.51 o 
   2   6   7    29294.47    28062.25    796.94 o 
   3   6   7      230.64      370.74    135.36 o 
   4   6   7     5393.92     5461.77    267.15 o 
   5   6   7     1146.05     1164.25    181.22 o 
   6   6   7     1463.03     1561.59    190.95 o 
   7   6   7      219.73        8.34    126.84 o 
   8   6   7     6496.80     6240.72    247.30 o 
   9   6   7      207.55      249.88    103.40 o 
  10   6   7     2986.18     3256.48    217.57 o 
  11   6   7        0.66       29.83    138.88 o 
  12   6   7     1818.04     1712.89    291.39 o 
  13   6   7       37.86     -107.94    141.20 o 
  14   6   7       17.04     -161.61    151.30 o 
  15   6   7       61.70     -150.20    149.09 o 
  16   6   7      898.15      921.64    310.63 o 
  17   6   7       51.77     -101.11    155.78 o 
  18   6   7     2873.03     3266.20    549.57 o 
  19   6   7        5.80       78.95    212.99 o 
 -18   7   7        1.86        8.90    196.54 o 
 -17   7   7      834.07      676.93    253.61 o 
 -16   7   7      821.52      689.58    245.47 o 
 -15   7   7     1751.15     2219.35    529.08 o 
 -14   7   7     1472.71     1480.78    282.99 o 
 -13   7   7     1103.64     1074.57    219.60 o 
 -12   7   7     1547.44     1818.14    390.08 o 
 -11   7   7      116.31      176.28    158.44 o 
 -10   7   7      303.97      616.42    307.95 o 
  -9   7   7     2878.20     2940.24    289.77 o 
  -8   7   7      651.07      793.09    226.74 o 
  -7   7   7     7090.34     6608.93    314.59 o 
  -6   7   7      902.62      958.76    178.62 o 
  -5   7   7     3998.54     2926.23    263.30 o 
  -4   7   7     2120.08     2266.99    246.10 o 
  -3   7   7        1.19       61.79    140.87 o 
  -2   7   7     1639.13     2122.37    240.97 o 
  -1   7   7     6271.21     6081.90    394.39 o 
   0   7   7      375.54      703.81    262.46 o 
   1   7   7    10813.58    10518.88    487.86 o 
   2   7   7     1547.77     2017.78    277.84 o 
   3   7   7     3975.45     3941.33    224.45 o 
   4   7   7     6282.88     5908.74    269.24 o 
   5   7   7     2039.46     2226.84    190.35 o 
   6   7   7     6765.24     6324.20    371.91 o 
   7   7   7        3.71      -85.91     97.77 o 
   8   7   7      358.27      301.48    139.61 o 
   9   7   7     4178.15     4172.86    262.80 o 
  10   7   7        0.66      101.34    122.94 o 
  11   7   7     5181.32     5589.81    342.24 o 
  12   7   7     1019.91      921.12    268.23 o 
  13   7   7     1459.74     1282.10    319.37 o 
  14   7   7     1814.74     1635.80    361.71 o 
  15   7   7      218.57      152.54    212.55 o 
  16   7   7     1188.86      987.85    323.46 o 
  17   7   7     1423.82     1869.49    405.49 o 
 -16   8   7      433.14      183.25    212.43 o 
 -15   8   7      443.70      587.44    283.24 o 
 -14   8   7      573.26      704.17    253.96 o 
 -13   8   7     2935.03     3131.42    309.44 o 
 -12   8   7      120.37      393.49    217.32 o 
 -11   8   7     3629.82     3851.57    284.78 o 
 -10   8   7        7.83       22.38    173.62 o 
  -9   8   7      388.28      279.93    178.20 o 
  -8   8   7     1280.65     1355.69    231.48 o 
  -7   8   7     1548.73     1714.91    277.59 o 
  -6   8   7     1187.35     2295.76    346.41 o 
  -5   8   7     6637.15     6731.83    374.29 o 
  -4   8   7      123.80      509.47    218.08 o 
  -3   8   7     7418.62     6990.42    373.65 o 
  -2   8   7      134.92      770.90    285.66 o 
  -1   8   7     4368.63     4748.93    453.67 o 
   0   8   7      599.66      870.95    326.98 o 
   1   8   7       92.14     -124.54    242.01 o 
   2   8   7     1909.10     2684.99    401.56 o 
   3   8   7     5149.28     5043.68    377.10 o 
   4   8   7      985.44     1672.67    332.43 o 
   5   8   7     7947.29     7377.69    431.29 o 
   6   8   7      166.51      230.46    133.24 o 
   7   8   7     4545.10     4407.03    307.80 o 
   8   8   7     1272.97     1493.16    213.96 o 
   9   8   7      356.36      442.13    158.69 o 
  10   8   7     1811.59     1664.90    270.60 o 
  11   8   7     1018.54     1095.43    348.28 o 
  12   8   7      960.89      719.56    323.03 o 
  13   8   7     3732.07     4249.97    805.59 o 
  14   8   7       50.67      138.28    201.80 o 
  15   8   7     3871.99     4787.61    702.82 o 
 -14   9   7     1047.15     1630.89    767.34 o 
 -13   9   7        4.80      441.55    403.46 o 
 -12   9   7     1814.03     2260.92    269.45 o 
 -11   9   7      107.35      306.13    284.45 o 
 -10   9   7     2685.15     2678.82    330.23 o 
  -9   9   7      175.51      -26.04    151.65 o 
  -8   9   7       79.63     -201.31    146.22 o 
  -7   9   7       97.53      -39.76    202.85 o 
  -6   9   7     2847.04     2691.12    296.52 o 
  -5   9   7       85.90      680.51    339.29 o 
  -4   9   7     8345.53     9057.63    525.57 o 
  -3   9   7       48.98      901.59    345.73 o 
  -2   9   7     5970.13     5769.94    442.83 o 
  -1   9   7       95.56      313.65    311.22 o 
   0   9   7     1655.09     1638.85    541.79 o 
   1   9   7       33.54     -250.30    341.03 o 
   2   9   7      299.43      186.87    297.47 o 
   3   9   7       18.46       16.81    276.35 o 
   4   9   7     5045.13     4763.20    396.88 o 
   5   9   7      203.26      686.71    298.26 o 
   6   9   7     7932.84     9246.63   1398.58 o 
   7   9   7       24.13      530.53    279.13 o 
   8   9   7     2352.32     2625.77    566.04 o 
   9   9   7      113.50      -10.65    366.36 o 
  10   9   7        2.47     -193.52    129.01 o 
  11   9   7       14.61     -120.71    157.59 o 
  12   9   7     2054.77     2247.03    391.85 o 
  13   9   7       20.48      112.96    196.98 o 
 -10  10   7      670.09      987.72    334.51 o 
  -9  10   7      157.05      644.09    411.16 o 
  -8  10   7     2160.37     2840.86    425.37 o 
  -7  10   7      214.57      577.12    426.86 o 
  -6  10   7      826.72     1558.83    421.24 o 
  -5  10   7     1882.60     2374.83    473.04 o 
  -4  10   7        0.31      269.27    339.28 o 
  -3  10   7     3725.72     3954.60    410.10 o 
  -2  10   7      569.39      965.08    377.51 o 
  -1  10   7     1507.05     2358.99    444.34 o 
   0  10   7     1006.56     1363.24    392.41 o 
   1  10   7        5.39      -52.30    288.51 o 
   2  10   7     1665.42     2164.74    428.09 o 
   3  10   7     1067.90     1731.98    405.89 o 
   4  10   7      568.49     1075.73    361.14 o 
   5  10   7     3826.82     4574.61    402.69 o 
   6  10   7      487.47     1431.36    348.48 o 
   7  10   7     3085.04     3494.06    360.54 o 
   8  10   7     1812.03     2741.29    425.65 o 
   9  10   7      263.07      578.09    420.22 o 
  -2  11   7      406.57      727.29    468.20 o 
  -1  11   7     1855.39     3463.73    448.11 o 
   0  11   7       19.30      171.77    330.78 o 
   1  11   7     2346.67     2910.22    418.70 o 
 -22   0   8        2.64     -168.49    279.40 o 
 -20   0   8     1347.55      773.66    386.54 o 
 -18   0   8     6919.39     7034.28    488.57 o 
 -16   0   8     8870.61     8553.53    374.05 o 
 -14   0   8     2299.52     2192.21    244.47 o 
 -12   0   8    19470.37    20040.78    557.53 o 
 -10   0   8    47154.43    47065.61    954.57 o 
  -8   0   8    41696.39    44335.13   1031.90 o 
  -6   0   8     5377.78     6455.91    528.81 o 
  -4   0   8    62030.07    71812.13   1959.49 o 
  -2   0   8     3121.32     4225.55    403.30 o 
   0   0   8    22594.45    29724.20    949.09 o 
   2   0   8    46075.59    55198.98   1921.63 o 
   4   0   8    14116.85    14697.27    409.42 o 
   6   0   8    14982.91    14728.53    778.81 o 
   8   0   8   108374.55   106617.39   3137.14 o 
  10   0   8    38216.22    35073.56   1371.67 o 
  12   0   8     1144.54      524.23    207.66 o 
  14   0   8     1174.65     1211.73    267.28 o 
  16   0   8    13716.19    14063.28    889.79 o 
  18   0   8     6975.11     6976.37    660.36 o 
  20   0   8     3402.22     3459.25    505.78 o 
  22   0   8        1.41     -170.00    142.73 o 
 -23   1   8        1.04     -105.42    278.25 o 
 -22   1   8      210.42      119.43    212.42 o 
 -21   1   8     1194.62     1244.34    315.63 o 
 -20   1   8     1039.84     1307.78    305.69 o 
 -19   1   8     4602.77     4693.42    360.71 o 
 -18   1   8      868.97      993.78    207.18 o 
 -17   1   8     2765.80     3005.81    196.34 o 
 -16   1   8      799.25     1036.53    164.39 o 
 -15   1   8      238.16      272.52    103.48 o 
 -14   1   8     8755.41     8927.68    268.27 o 
 -13   1   8      186.29      224.78     98.47 o 
 -12   1   8     8632.36     8398.56    253.25 o 
 -11   1   8    11538.88    11534.83    287.70 o 
 -10   1   8      421.07      530.37    107.75 o 
  -9   1   8    29254.72    29437.21    522.33 o 
  -8   1   8       32.59      219.57    123.27 o 
  -7   1   8    39642.75    39774.75    870.23 o 
  -6   1   8     9362.81    10175.52    358.71 o 
  -5   1   8      128.32      321.15    127.90 o 
  -4   1   8     3617.72     3979.02    283.16 o 
  -3   1   8     9662.85    10758.82    710.30 o 
  -2   1   8       70.37      315.69    170.01 o 
  -1   1   8    53829.59    54693.99   1808.64 o 
   0   1   8     5740.63     5731.60    495.50 o 
   1   1   8    56963.71    60617.59   1222.02 o 
   2   1   8     2180.43     3157.94    412.34 o 
   3   1   8    25879.64    26618.41   1287.33 o 
   4   1   8    12718.56    12504.08    506.20 o 
   5   1   8    19959.34    20025.42    931.79 o 
   6   1   8    61702.23    63381.67   2930.82 o 
   7   1   8    19235.95    18210.14    479.13 o 
   8   1   8     4263.69     4161.33    274.76 o 
   9   1   8    48609.95    48029.66   1197.59 o 
  10   1   8     5149.47     4439.35    294.06 o 
  11   1   8     9774.76     9683.96    449.28 o 
  12   1   8     8539.04     7784.66    411.02 o 
  13   1   8      614.56      443.96    155.46 o 
  14   1   8     6220.53     6003.13    383.28 o 
  15   1   8     2685.86     2715.64    273.32 o 
  16   1   8      255.18      178.83    149.91 o 
  17   1   8     9308.81     9648.35    530.50 o 
  18   1   8      157.41       94.18    151.12 o 
  19   1   8     5066.50     5114.81    412.86 o 
  20   1   8      759.44      791.75    207.91 o 
  21   1   8      309.74      165.06    133.94 o 
  22   1   8     1002.66      867.32    195.39 o 
 -23   2   8     1084.78      983.21    316.40 o 
 -22   2   8      653.80      788.30    288.28 o 
 -21   2   8     1965.37     2000.60    352.53 o 
 -20   2   8     1730.05     1914.80    357.51 o 
 -19   2   8     1178.31     1396.10    312.12 o 
 -18   2   8     1293.82     1527.10    313.91 o 
 -17   2   8      148.58      118.21    125.81 o 
 -16   2   8       50.67       10.68    101.45 o 
 -15   2   8     1289.09     1441.07    170.94 o 
 -14   2   8      178.56      254.40    110.89 o 
 -13   2   8     9670.41     9234.16    269.16 o 
 -12   2   8     1427.08     1564.65    170.75 o 
 -11   2   8    22080.68    22183.20    410.81 o 
 -10   2   8     2100.14     2089.12    156.89 o 
  -9   2   8     3995.48     3788.55    213.46 o 
  -8   2   8     4282.84     4271.87    216.83 o 
  -7   2   8    25673.66    27067.88    536.97 o 
  -6   2   8     8667.32     9090.13    372.57 o 
  -5   2   8    31523.98    31650.72    656.55 o 
  -4   2   8      440.35      514.34    161.86 o 
  -3   2   8    20435.07    18631.67    718.51 o 
  -2   2   8    24315.11    23037.73    564.62 o 
  -1   2   8     3955.51     3143.22    907.38 o 
   0   2   8    24962.39    19358.36   6244.01 o 
   1   2   8      632.82      356.26    197.09 o 
   2   2   8     5613.43     3824.14   1187.18 o 
   3   2   8    60837.71    34995.87  19361.22 o 
   4   2   8    15290.44    15108.69    438.01 o 
   5   2   8    47976.69    49774.12   1028.39 o 
   6   2   8     5694.60     5712.64    378.20 o 
   7   2   8     5942.09     5813.21    332.22 o 
   8   2   8     6885.16     6623.08    294.35 o 
   9   2   8     1418.38     1238.59    130.28 o 
  10   2   8     6749.12     6851.53    372.64 o 
  11   2   8    11542.30    11083.69    493.69 o 
  12   2   8     1806.65     1729.57    214.10 o 
  13   2   8    12965.56    12464.40    555.58 o 
  14   2   8      330.52      217.08    147.55 o 
  15   2   8     6952.80     6379.76    411.44 o 
  16   2   8      711.87      464.89    177.88 o 
  17   2   8     2924.06     2494.62    282.62 o 
  18   2   8     1539.37     1605.98    262.79 o 
  19   2   8     1668.11     1624.49    268.65 o 
  20   2   8      810.52      748.52    204.41 o 
  21   2   8     3117.97     3203.98    315.38 o 
  22   2   8        3.37      -11.53    132.71 o 
 -22   3   8     2103.16     2161.24    384.45 o 
 -21   3   8      111.23      201.40    203.80 o 
 -20   3   8      962.19      863.55    287.38 o 
 -19   3   8       70.01       50.12    179.56 o 
 -18   3   8      163.65      -88.93    171.87 o 
 -17   3   8       29.04     -173.80    141.43 o 
 -16   3   8     2448.06     2269.55    224.50 o 
 -15   3   8        4.14       49.64    113.97 o 
 -14   3   8     4667.53     4303.39    259.98 o 
 -13   3   8     3590.73     3870.79    249.24 o 
 -12   3   8    13724.33    13168.89    403.87 o 
 -11   3   8     2481.85     2609.31    208.57 o 
 -10   3   8     4673.18     4427.28    237.28 o 
  -9   3   8      727.04      575.28    140.61 o 
  -8   3   8      152.30      265.18    121.69 o 
  -7   3   8     2994.72     2999.53    204.69 o 
  -6   3   8    31871.96    30489.41    795.90 o 
  -5   3   8      909.42     2594.55   1207.11 o 
  -4   3   8    78790.16    79720.00   1680.55 o 
  -3   3   8     2324.71     3390.64    249.85 o 
  -2   3   8    20629.08    20430.55    432.86 o 
  -1   3   8      680.19      545.96     98.77 o 
   0   3   8     1251.73      961.72    257.93 o 
   1   3   8     5278.15     5202.03    413.49 o 
   2   3   8    59529.97    59396.19   2735.69 o 
   3   3   8     3936.51     4697.75    383.72 o 
   4   3   8    32868.39    31427.79    750.58 o 
   5   3   8       24.31      113.71     74.08 o 
   6   3   8    22989.27    24067.02   1118.60 o 
   7   3   8       13.33        0.70     66.07 o 
   8   3   8      374.47      483.73     94.24 o 
   9   3   8      742.24      563.74    122.06 o 
  10   3   8     4420.94     3970.84    293.69 o 
  11   3   8       60.40        4.17     98.58 o 
  12   3   8    14704.50    14463.82    602.44 o 
  13   3   8      882.01      742.97    196.06 o 
  14   3   8    14076.71    14038.53    617.43 o 
  15   3   8      250.31      217.07    156.41 o 
  16   3   8     4218.21     4128.71    344.35 o 
  17   3   8      143.23      -79.74    110.44 o 
  18   3   8      200.68       26.42    113.87 o 
  19   3   8       21.61      -96.53    115.62 o 
  20   3   8     4498.54     5072.14    380.20 o 
  21   3   8        5.40       72.10    209.23 o 
 -22   4   8       92.96      201.63    234.20 o 
 -21   4   8      469.47      427.16    270.69 o 
 -20   4   8       36.60      129.21    206.24 o 
 -19   4   8       70.48      207.60    206.12 o 
 -18   4   8      679.69      424.53    234.18 o 
 -17   4   8     1799.30     1786.38    313.85 o 
 -16   4   8     1099.78     1237.33    302.60 o 
 -15   4   8     5718.27     5845.36    305.04 o 
 -14   4   8     1939.35     2051.03    220.94 o 
 -13   4   8    10918.62    10493.61    374.99 o 
 -12   4   8      817.01     1109.13    215.71 o 
 -11   4   8      301.83      150.76    133.97 o 
 -10   4   8      795.83      463.62    149.97 o 
  -9   4   8     1123.05      718.12    175.56 o 
  -8   4   8     4780.80     4704.07    240.35 o 
  -7   4   8    13902.57    12499.86    361.18 o 
  -6   4   8    16761.75    16365.06    408.48 o 
  -5   4   8    14164.41    13726.45    413.24 o 
  -4   4   8      299.38      407.74    109.75 o 
  -3   4   8    10329.43     9639.51    290.75 o 
  -2   4   8     2810.97     2418.86    165.45 o 
  -1   4   8      652.50      598.63    172.95 o 
   0   4   8    19444.74    17315.71    500.50 o 
   1   4   8     2030.60     2194.30    159.99 o 
   2   4   8     2004.95     1794.93    149.88 o 
   3   4   8    20670.15    19199.34    662.42 o 
   4   4   8     2588.80     2459.61    169.76 o 
   5   4   8    23938.53    24161.16   1205.81 o 
   6   4   8      961.30     1142.34    117.62 o 
   7   4   8     8571.93     7846.63    242.43 o 
   8   4   8     6488.95     7598.39    376.44 o 
   9   4   8      797.31      775.47    123.84 o 
  10   4   8     4595.89     4781.96    248.40 o 
  11   4   8     4830.63     5245.20    428.34 o 
  12   4   8     1357.10     1441.89    213.94 o 
  13   4   8    12863.35    13468.67    600.74 o 
  14   4   8       52.79       38.24    120.97 o 
  15   4   8     3039.77     2942.74    298.77 o 
  16   4   8     1073.16      866.01    215.82 o 
  17   4   8        2.32     -116.29     97.09 o 
  18   4   8     1691.87     1565.96    349.81 o 
  19   4   8     1608.38     1651.43    363.05 o 
  20   4   8      907.90      843.81    303.02 o 
 -21   5   8       21.04      -76.35    194.86 o 
 -20   5   8       92.73       12.51    190.22 o 
 -19   5   8     1677.12     1867.02    392.06 o 
 -18   5   8     1321.61     1547.52    350.39 o 
 -17   5   8     4570.69     4306.77    361.08 o 
 -16   5   8     2761.68     3276.39    390.84 o 
 -15   5   8     2561.19     2355.97    258.38 o 
 -14   5   8     2303.50     1914.26    252.77 o 
 -13   5   8      253.89       59.31    133.09 o 
 -12   5   8       71.25       57.60    125.03 o 
 -11   5   8     2158.61     2218.76    209.66 o 
 -10   5   8     1770.53     2112.97    252.56 o 
  -9   5   8     8559.91     8520.66    328.49 o 
  -8   5   8     4763.36     4369.92    245.02 o 
  -7   5   8     9381.13     8309.68    311.88 o 
  -6   5   8     2973.87     2231.03    184.44 o 
  -5   5   8      431.45      183.50    169.04 o 
  -4   5   8      412.86      254.02    166.87 o 
  -3   5   8      778.17      578.31     87.33 o 
  -2   5   8      261.60      300.18     81.46 o 
  -1   5   8     8526.50     8088.71    273.73 o 
   0   5   8      880.47      876.67    172.53 o 
   1   5   8    11629.88    11216.67    448.51 o 
   2   5   8     5787.00     5916.01    312.68 o 
   3   5   8    18796.53    18423.00    518.65 o 
   4   5   8     6728.52     6698.64    272.80 o 
   5   5   8      294.44      119.64    110.79 o 
   6   5   8     1473.90     1856.28    187.26 o 
   7   5   8     8712.01     8479.24    269.24 o 
   8   5   8      101.57      111.35     87.77 o 
   9   5   8    10098.62    10213.93    513.84 o 
  10   5   8      633.78      644.80    158.05 o 
  11   5   8     6304.01     6049.10    394.42 o 
  12   5   8     4268.30     4172.35    338.27 o 
  13   5   8      323.99      308.48    158.64 o 
  14   5   8     1280.17     1131.61    229.77 o 
  15   5   8     2117.74     2008.24    334.14 o 
  16   5   8      760.47      709.39    268.65 o 
  17   5   8     5315.78     5571.04    525.87 o 
  18   5   8       11.22      109.23    208.20 o 
  19   5   8     1306.97     1165.93    335.95 o 
 -19   6   8     2106.58     2187.39    433.35 o 
 -18   6   8     2210.45     2493.67    333.05 o 
 -17   6   8     1151.99     1250.31    282.41 o 
 -16   6   8     1136.90     1512.68    317.69 o 
 -15   6   8      173.28      136.32    161.31 o 
 -14   6   8      208.76     -193.47    128.98 o 
 -13   6   8        0.98      -43.80    151.18 o 
 -12   6   8     1293.36     1137.32    206.16 o 
 -11   6   8     2823.75     2835.70    309.34 o 
 -10   6   8     5462.36     5901.04    298.22 o 
  -9   6   8     1902.23     2651.91    223.29 o 
  -8   6   8     5256.86     5283.64    278.54 o 
  -7   6   8       41.30      -29.07    119.98 o 
  -6   6   8     1778.23     1470.44    222.04 o 
  -5   6   8      407.09      150.35    157.03 o 
  -4   6   8     1135.37     1253.15    221.87 o 
  -3   6   8      188.33      125.24    135.19 o 
  -2   6   8     7185.96     6853.20    387.07 o 
  -1   6   8     2048.29     2420.26    299.84 o 
   0   6   8    12996.01    12856.29    404.92 o 
   1   6   8     6432.05     6838.45    392.91 o 
   2   6   8     8217.74     8197.88    426.26 o 
   3   6   8      262.15      243.78    128.10 o 
   4   6   8       50.71      -51.29    102.91 o 
   5   6   8     1925.05     1969.72    245.87 o 
   6   6   8     1696.21     1744.93    273.17 o 
   7   6   8      143.45       80.67    122.05 o 
   8   6   8     5646.96     5208.33    274.64 o 
   9   6   8      166.44      126.25    112.59 o 
  10   6   8     5714.78     5903.29    300.18 o 
  11   6   8        2.87      -34.57    140.85 o 
  12   6   8      641.74      321.69    211.84 o 
  13   6   8      304.19       98.87    189.38 o 
  14   6   8      188.63      100.57    179.33 o 
  15   6   8      216.89       42.65    183.29 o 
  16   6   8     2511.01     2587.46    389.11 o 
  17   6   8      146.10      220.05    220.95 o 
  18   6   8     2121.26     2585.46    408.76 o 
 -18   7   8     1678.91     1883.05    407.38 o 
 -17   7   8       77.48      -76.33    186.70 o 
 -16   7   8       15.81      103.56    182.47 o 
 -15   7   8        7.02      120.48    174.13 o 
 -14   7   8      330.54      312.86    243.63 o 
 -13   7   8     1653.16     1187.50    287.77 o 
 -12   7   8     1820.07     1870.99    319.01 o 
 -11   7   8     4864.88     4271.25    295.54 o 
 -10   7   8     2097.54     2381.57    402.78 o 
  -9   7   8     2137.13     2449.49    234.77 o 
  -8   7   8     1843.36     1942.92    303.64 o 
  -7   7   8      704.95     1023.07    286.42 o 
  -6   7   8       65.21       20.21    152.24 o 
  -5   7   8       51.54      -22.09    136.68 o 
  -4   7   8     6147.03     5501.18    327.37 o 
  -3   7   8     4620.97     4155.57    290.64 o 
  -2   7   8     6883.23     7186.81    424.93 o 
  -1   7   8    11989.13    12536.56    534.14 o 
   0   7   8     1252.11     1981.29    344.86 o 
   1   7   8     2377.54     2947.28    338.40 o 
   2   7   8     1065.49     1367.99    315.05 o 
   3   7   8      310.98      488.55    163.96 o 
   4   7   8     1472.04     1716.49    269.62 o 
   5   7   8     1046.68     1262.69    204.62 o 
   6   7   8     1394.67     1650.42    201.88 o 
   7   7   8     2005.84     2096.35    194.29 o 
   8   7   8      307.61      538.85    153.45 o 
   9   7   8     3742.53     3455.25    387.77 o 
  10   7   8      334.87      590.25    186.55 o 
  11   7   8      478.85      535.51    239.01 o 
  12   7   8      844.00      694.50    257.48 o 
  13   7   8        2.66     -212.68    146.02 o 
  14   7   8     1142.89      945.75    314.57 o 
  15   7   8      498.41      374.54    247.08 o 
  16   7   8       40.18       62.51    201.21 o 
  17   7   8      564.85      572.23    282.56 o 
 -16   8   8      167.81      113.49    200.16 o 
 -15   8   8        5.83      426.44    279.94 o 
 -14   8   8      674.80     1110.42    246.37 o 
 -13   8   8     1049.96     1448.39    336.26 o 
 -12   8   8     2322.97     2475.03    254.20 o 
 -11   8   8     1212.57     1298.47    233.93 o 
 -10   8   8     2129.48     1757.18    243.81 o 
  -9   8   8      908.36      730.11    254.23 o 
  -8   8   8       95.88      -71.28    152.28 o 
  -7   8   8       64.72       71.67    179.52 o 
  -6   8   8     1856.17     2188.01    312.11 o 
  -5   8   8     1118.34     2188.49    705.67 o 
  -4   8   8     3126.76     3225.26    292.14 o 
  -3   8   8     5497.52     5898.60    419.28 o 
  -2   8   8     1175.71     1331.75    341.52 o 
  -1   8   8     1132.66     1278.64    348.09 o 
   0   8   8       66.60     -178.02    252.38 o 
   1   8   8      410.80      230.44    281.35 o 
   2   8   8        1.95      106.05    244.45 o 
   3   8   8     1473.15     2352.80    326.50 o 
   4   8   8      551.17     1263.06    310.52 o 
   5   8   8     1431.25     2330.31    324.40 o 
   6   8   8     1406.33     2020.25    220.88 o 
   7   8   8     1472.47     1873.40    227.18 o 
   8   8   8      454.22      488.32    160.57 o 
   9   8   8        1.83      -58.58    130.48 o 
  10   8   8       54.30      -89.10    139.29 o 
  11   8   8      317.54      195.48    208.62 o 
  12   8   8      127.50       65.79    191.83 o 
  13   8   8     1262.96     1494.94    387.98 o 
  14   8   8       39.52      147.22    204.87 o 
  15   8   8      404.19      568.44    280.51 o 
 -13   9   8      888.87     2347.35    935.38 o 
 -12   9   8      497.55      604.47    243.34 o 
 -11   9   8      415.98      343.90    191.72 o 
 -10   9   8       34.49      -25.90    160.94 o 
  -9   9   8        7.33      -71.45    154.29 o 
  -8   9   8      350.42      509.67    253.60 o 
  -7   9   8     1277.24     1628.18    314.59 o 
  -6   9   8      875.89     1649.68    367.25 o 
  -5   9   8     2877.90     3527.66    389.68 o 
  -4   9   8      352.44     1222.31    368.65 o 
  -3   9   8     1018.21     1699.78    528.96 o 
  -2   9   8       57.03      -72.12    355.58 o 
  -1   9   8       71.24     -223.79    358.59 o 
   0   9   8      150.81     -325.28    287.76 o 
   1   9   8      314.21      -71.85    296.18 o 
   2   9   8      170.94      225.68    288.95 o 
   3   9   8      230.53      565.03    307.99 o 
   4   9   8     1056.65     2567.37    419.47 o 
   5   9   8      484.31     1050.78    335.47 o 
   6   9   8      966.31     2484.31    669.99 o 
   7   9   8      166.75      305.78    270.01 o 
   8   9   8       48.95     -120.99    229.70 o 
   9   9   8       70.80        8.06    350.82 o 
  10   9   8      270.55       32.01    165.86 o 
  11   9   8      188.42      102.67    197.99 o 
  12   9   8      581.76      618.71    277.22 o 
  -9  10   8      733.40     1152.64    533.57 o 
  -8  10   8      621.24     1165.50    403.02 o 
  -7  10   8     1027.43     1434.50    430.12 o 
  -6  10   8      765.55     1334.53    422.64 o 
  -5  10   8      194.86      640.73    371.27 o 
  -4  10   8      203.35      666.41    351.78 o 
  -3  10   8       45.93      404.22    334.62 o 
  -2  10   8       17.92       62.43    303.40 o 
  -1  10   8      189.49      156.18    317.69 o 
   0  10   8      158.68      112.21    302.75 o 
   1  10   8       23.89      264.99    312.23 o 
   2  10   8      582.09      776.95    353.02 o 
   3  10   8       98.80      636.33    326.81 o 
   4  10   8      431.13      866.67    339.36 o 
   5  10   8       37.76      582.82    305.02 o 
   6  10   8      130.67      589.44    304.91 o 
   7  10   8       24.23      283.52    271.08 o 
   8  10   8       50.70      366.65    394.60 o 
 -21   0   9     1375.01     1781.76    551.29 o 
 -19   0   9     2083.48     1736.34    297.38 o 
 -17   0   9      946.72     1141.17    208.54 o 
 -15   0   9       14.28     -105.61    128.71 o 
 -13   0   9     1177.72     1279.27    208.76 o 
 -11   0   9    20149.67    20088.94    567.13 o 
  -9   0   9    21516.63    21680.59    728.20 o 
  -7   0   9     4641.00     4853.38    515.56 o 
  -5   0   9     2485.21     2451.99    429.75 o 
  -3   0   9    20236.03    21569.03    873.09 o 
  -1   0   9     9683.61    10075.79    555.58 o 
   1   0   9     6733.31     6654.54    424.60 o 
   3   0   9      677.63      479.64    168.79 o 
   5   0   9     2898.30     2934.14    201.10 o 
   7   0   9     6065.66     6876.58    612.57 o 
   9   0   9      255.21      210.26    156.11 o 
  11   0   9       72.01        4.03    112.04 o 
  13   0   9       19.99     -100.81    113.76 o 
  15   0   9      155.33      -22.47    159.28 o 
  17   0   9      543.63      496.28    271.31 o 
  19   0   9       81.64       55.88    226.68 o 
  21   0   9       14.41     -141.43    176.58 o 
 -23   1   9      249.54       95.63    335.27 o 
 -22   1   9      282.13      259.17    217.21 o 
 -21   1   9      409.45      398.03    232.99 o 
 -20   1   9     3383.86     2839.53    371.41 o 
 -19   1   9       44.28      138.62    148.50 o 
 -18   1   9     3941.30     3796.02    320.58 o 
 -17   1   9     1000.89     1206.85    199.46 o 
 -16   1   9     1353.38     1702.58    197.92 o 
 -15   1   9     2846.74     2790.59    174.75 o 
 -14   1   9     1709.73     1790.53    157.75 o 
 -13   1   9     4987.06     4785.64    211.14 o 
 -12   1   9     6868.23     7028.30    240.50 o 
 -11   1   9      689.45      626.15    109.45 o 
 -10   1   9     8569.89     8290.45    246.59 o 
  -9   1   9       35.47       67.94     74.88 o 
  -8   1   9     6404.50     5818.77    256.44 o 
  -7   1   9     1091.15     1349.80    289.72 o 
  -6   1   9     3478.41     3265.83    250.96 o 
  -5   1   9     2423.83     2475.12    283.82 o 
  -4   1   9     2171.79     2368.13    278.77 o 
  -3   1   9      208.05      486.09    215.10 o 
  -2   1   9     7485.13     7305.21    461.59 o 
  -1   1   9     1886.54     2321.49    235.18 o 
   0   1   9     8003.43     7846.50    260.94 o 
   1   1   9     4241.48     5008.39    240.29 o 
   2   1   9      349.84      524.40    165.20 o 
   3   1   9     2464.35     3106.45    150.57 o 
   4   1   9     1356.30     1837.26    131.85 o 
   5   1   9     1011.52     1602.73    446.61 o 
   6   1   9     2546.88     2419.86    322.91 o 
   7   1   9       34.37      -64.80     62.75 o 
   8   1   9     1793.43     1806.04    189.71 o 
   9   1   9     1567.49     1393.79    183.25 o 
  10   1   9      419.16      312.74    127.06 o 
  11   1   9      985.19     1013.56    173.01 o 
  12   1   9      722.81      516.10    153.25 o 
  13   1   9      250.08       46.44    106.40 o 
  14   1   9       19.47        3.80    106.24 o 
  15   1   9      133.31      155.05    129.87 o 
  16   1   9        7.01       -2.43    121.83 o 
  17   1   9      235.30      416.06    176.83 o 
  18   1   9       21.44       15.31    133.37 o 
  19   1   9        1.44      -56.66    134.93 o 
  20   1   9       88.41      -71.25    141.23 o 
  21   1   9        3.96      -78.93    113.89 o 
  22   1   9       71.96        9.34    113.61 o 
 -23   2   9      104.78      108.17    217.17 o 
 -22   2   9     1817.59     2194.24    419.78 o 
 -21   2   9      136.36      121.70    223.38 o 
 -20   2   9      144.79      159.26    212.58 o 
 -19   2   9     2230.70     2055.12    357.63 o 
 -18   2   9      272.06      175.82    178.21 o 
 -17   2   9     2330.47     3185.04    302.20 o 
 -16   2   9     3907.10     4025.82    233.19 o 
 -15   2   9      368.03      447.01    127.00 o 
 -14   2   9     5593.47     5617.80    261.60 o 
 -13   2   9        8.31       91.99     97.13 o 
 -12   2   9      808.79      985.91    126.72 o 
 -11   2   9      846.26     1059.69    176.52 o 
 -10   2   9      350.10      365.51    132.87 o 
  -9   2   9     3892.82     3521.56    212.94 o 
  -8   2   9     3118.18     3090.64    198.39 o 
  -7   2   9     7982.66     8142.95    318.20 o 
  -6   2   9    20157.63    19761.40    518.98 o 
  -5   2   9     5933.23     6489.56    336.61 o 
  -4   2   9     6162.52     5993.13    323.94 o 
  -3   2   9       31.56     -122.84    159.09 o 
  -2   2   9      725.57      702.60    151.51 o 
  -1   2   9      225.20      276.14     91.89 o 
   0   2   9     1143.79     1085.66    243.81 o 
   1   2   9     3015.14     3615.93    269.52 o 
   2   2   9     6105.31     5469.88    262.28 o 
   3   2   9     6999.28     7451.68    308.58 o 
   4   2   9     5568.97     5164.81    483.69 o 
   5   2   9     1898.51     2088.60    245.91 o 
   6   2   9       78.89        1.59     66.34 o 
   7   2   9      228.51      129.16     83.58 o 
   8   2   9     2370.37     2347.27    299.84 o 
   9   2   9     5090.06     4678.08    312.95 o 
  10   2   9     2830.81     2566.24    241.04 o 
  11   2   9     4622.96     4333.33    318.52 o 
  12   2   9      421.54      460.29    161.01 o 
  13   2   9     1014.98      890.14    200.32 o 
  14   2   9       29.17      -38.72    117.88 o 
  15   2   9       27.47     -108.31    100.61 o 
  16   2   9        5.36      -43.79    111.42 o 
  17   2   9       24.03      -70.93    106.18 o 
  18   2   9      277.19      194.28    162.62 o 
  19   2   9      490.18      445.74    212.02 o 
  20   2   9        5.66       -3.34    148.95 o 
  21   2   9      236.93      190.16    166.13 o 
 -22   3   9      312.13      243.24    244.30 o 
 -21   3   9     1758.42     1789.04    383.95 o 
 -20   3   9      176.73       -0.19    191.97 o 
 -19   3   9        4.53     -203.70    171.61 o 
 -18   3   9        0.88     -123.26    162.00 o 
 -17   3   9     4028.77     4163.71    358.12 o 
 -16   3   9      205.99     1267.31    541.55 o 
 -15   3   9     4066.22     4280.38    273.38 o 
 -14   3   9     3333.84     3826.18    259.39 o 
 -13   3   9     4647.06     4797.98    276.62 o 
 -12   3   9      494.16      632.61    164.93 o 
 -11   3   9      655.01      485.70    156.88 o 
 -10   3   9     1879.28     1877.65    225.28 o 
  -9   3   9     2524.01     2221.56    187.10 o 
  -8   3   9     1521.39     1589.28    195.17 o 
  -7   3   9    13159.45    12037.59    477.07 o 
  -6   3   9     3997.95     4167.50    813.03 o 
  -5   3   9    11382.70     8685.47   1460.29 o 
  -4   3   9     4272.17     5328.94    310.15 o 
  -3   3   9     2403.09     2154.06    152.25 o 
  -2   3   9      893.25      831.57    117.76 o 
  -1   3   9      623.64      544.09    110.62 o 
   0   3   9     1492.20     1290.69    133.26 o 
   1   3   9     2482.03     1953.10    334.84 o 
   2   3   9     6778.00     7960.24    881.77 o 
   3   3   9     6931.05     6389.32    455.46 o 
   4   3   9     8742.66    10063.14   1350.15 o 
   5   3   9      459.12      329.50    104.84 o 
   6   3   9     1367.43     1442.15    178.38 o 
   7   3   9       95.04       72.99     77.98 o 
   8   3   9      787.82      506.12    107.88 o 
   9   3   9      475.53      592.90    128.77 o 
  10   3   9     5861.40     6100.58    443.45 o 
  11   3   9      895.57      831.35    194.69 o 
  12   3   9     2981.64     3060.51    304.34 o 
  13   3   9      704.59      731.73    194.87 o 
  14   3   9      799.56      929.17    211.13 o 
  15   3   9       13.96      -40.54    111.35 o 
  16   3   9      172.13       59.10    133.36 o 
  17   3   9        1.08     -115.04    106.89 o 
  18   3   9      187.86      133.77    157.22 o 
  19   3   9        1.47      -40.87    119.25 o 
  20   3   9     1103.26     1467.69    256.73 o 
  21   3   9        4.16       89.37    183.63 o 
 -21   4   9      824.13      777.45    311.55 o 
 -20   4   9      793.90      748.20    306.08 o 
 -19   4   9     1537.36     1661.11    362.00 o 
 -18   4   9       25.40     -168.95    277.58 o 
 -17   4   9       93.30      267.16    250.58 o 
 -16   4   9      177.06      338.35    208.18 o 
 -15   4   9     1317.90     1609.65    236.72 o 
 -14   4   9     3762.27     3860.14    263.32 o 
 -13   4   9     1499.59     1726.81    219.27 o 
 -12   4   9     6891.43     6377.06    303.90 o 
 -11   4   9     2590.29     2506.59    225.37 o 
 -10   4   9     1858.78     1815.31    315.36 o 
  -9   4   9      436.80      144.45    131.30 o 
  -8   4   9      979.94      783.56    151.31 o 
  -7   4   9     4680.72     5005.13    246.81 o 
  -6   4   9     3641.13     3579.79    249.66 o 
  -5   4   9     7581.23     7430.04    294.54 o 
  -4   4   9     6222.57     6105.63    342.43 o 
  -3   4   9     7036.72     7332.49    289.93 o 
  -2   4   9     3103.92     2541.54    157.65 o 
  -1   4   9      173.65      190.53     83.20 o 
   0   4   9     1839.85     1810.39    149.28 o 
   1   4   9       24.01      -86.96     62.72 o 
   2   4   9      369.28      269.49    182.79 o 
   3   4   9     2834.77     1961.17    197.77 o 
   4   4   9      268.71      238.02    131.75 o 
   5   4   9     5396.83     4760.99    285.03 o 
   6   4   9     5271.03     5344.00    250.22 o 
   7   4   9     2139.85     2054.53    175.40 o 
   8   4   9     2334.82     2449.13    208.17 o 
   9   4   9      312.87      442.85    126.14 o 
  10   4   9       56.61       -5.22    117.94 o 
  11   4   9     2726.05     2911.44    342.11 o 
  12   4   9     1444.61     1490.46    242.64 o 
  13   4   9     4479.49     4502.62    358.67 o 
  14   4   9      249.95       87.08    129.85 o 
  15   4   9      893.58      935.74    215.58 o 
  16   4   9      141.09       80.96    145.31 o 
  17   4   9      294.08      132.17    169.93 o 
  18   4   9      127.39      118.35    193.00 o 
  19   4   9      441.62      525.51    261.78 o 
  20   4   9      344.40      252.52    225.45 o 
 -20   5   9     1152.45     1171.97    352.36 o 
 -19   5   9      670.97     1036.06    327.48 o 
 -18   5   9      741.29      757.18    266.84 o 
 -17   5   9      115.96      291.77    268.82 o 
 -16   5   9      242.53      129.44    197.38 o 
 -15   5   9      416.33      205.52    182.21 o 
 -14   5   9      284.80      179.78    159.55 o 
 -13   5   9     1414.03     1484.41    308.99 o 
 -12   5   9     3659.95     3523.42    376.73 o 
 -11   5   9     1661.60     1603.29    315.79 o 
 -10   5   9     5563.16     5525.57    289.23 o 
  -9   5   9     6097.56     6246.30    296.70 o 
  -8   5   9      593.40      418.39    138.14 o 
  -7   5   9       55.35      -82.27     86.35 o 
  -6   5   9     1946.93     1033.20    592.05 o 
  -5   5   9     4690.60     4250.53    269.92 o 
  -4   5   9     4429.17     4306.16    340.53 o 
  -3   5   9    14068.41    12978.03    727.14 o 
  -2   5   9     2989.91     2359.37    331.23 o 
  -1   5   9     8928.71     7857.17    342.56 o 
   0   5   9      958.33     1066.46    212.25 o 
   1   5   9     2161.22     2053.87    261.67 o 
   2   5   9      688.19      796.91    144.88 o 
   3   5   9        8.43      -30.26     96.64 o 
   4   5   9     3263.31     2938.16    199.90 o 
   5   5   9     4739.22     4792.46    238.82 o 
   6   5   9     2113.72     2119.82    192.82 o 
   7   5   9     8065.60     9043.17    282.51 o 
   8   5   9     1532.09     1571.34    170.33 o 
   9   5   9     2278.16     2314.34    205.25 o 
  10   5   9        9.09     -111.21    104.00 o 
  11   5   9      283.73      246.73    154.51 o 
  12   5   9      635.69      724.06    202.34 o 
  13   5   9      282.93      229.87    154.27 o 
  14   5   9     1174.26     1209.53    232.35 o 
  15   5   9     2828.69     2402.74    443.28 o 
  16   5   9      150.32      196.55    205.13 o 
  17   5   9     2344.23     2482.65    377.22 o 
  18   5   9      342.17      354.60    240.90 o 
  19   5   9      642.87      437.64    246.72 o 
 -19   6   9      568.30      579.47    278.62 o 
 -18   6   9      460.76      534.39    253.42 o 
 -17   6   9      932.23      632.84    253.06 o 
 -16   6   9      107.38      -29.63    155.81 o 
 -15   6   9       19.72     -212.19    141.46 o 
 -14   6   9       31.23     -179.42    119.61 o 
 -13   6   9      526.20      333.84    169.66 o 
 -12   6   9     1244.81     1648.26    722.89 o 
 -11   6   9      478.23     1018.66    522.66 o 
 -10   6   9     6750.07     7374.59    336.09 o 
  -9   6   9     2375.05     3151.25    334.22 o 
  -8   6   9     7421.02     6715.88    313.17 o 
  -7   6   9     2153.26     2037.41    209.77 o 
  -6   6   9      664.66      256.77    265.89 o 
  -5   6   9        3.07      -66.45    155.85 o 
  -4   6   9     5412.58     5455.76    407.44 o 
  -3   6   9     2029.11     2669.09    343.72 o 
  -2   6   9    12999.75    12188.42    582.78 o 
  -1   6   9     1951.91     2451.92    311.05 o 
   0   6   9     9461.93     9245.31    615.31 o 
   1   6   9      325.95      212.46    138.40 o 
   2   6   9     2741.69     2382.64    204.18 o 
   3   6   9       24.32     -173.89    131.15 o 
   4   6   9      300.77      185.58    116.29 o 
   5   6   9        7.99      -37.97    103.33 o 
   6   6   9     8441.81     8390.59    329.47 o 
   7   6   9      917.37     1360.96    198.39 o 
   8   6   9     8780.15     8529.52    315.81 o 
   9   6   9      420.24      384.59    136.55 o 
  10   6   9     4387.79     4606.49    356.77 o 
  11   6   9       54.45      -49.61    123.96 o 
  12   6   9      111.94      -34.28    180.61 o 
  13   6   9      130.25      -40.48    164.49 o 
  14   6   9     2189.15     2344.16    353.86 o 
  15   6   9        8.95       26.91    180.83 o 
  16   6   9     5342.76     5754.06    547.41 o 
  17   6   9       42.95      153.33    218.93 o 
  18   6   9     2301.49     2418.11    398.84 o 
 -18   7   9      674.13      513.73    251.97 o 
 -17   7   9      779.05      670.16    269.75 o 
 -16   7   9      479.05      331.36    307.06 o 
 -15   7   9      364.10      303.85    272.85 o 
 -14   7   9      143.68       86.94    175.95 o 
 -13   7   9      819.08      908.05    226.71 o 
 -12   7   9       29.12      216.94    183.59 o 
 -11   7   9     1406.70     1867.25    373.09 o 
 -10   7   9      428.63      404.22    164.56 o 
  -9   7   9     1798.01     2399.30    773.26 o 
  -8   7   9     2334.87     2363.64    371.51 o 
  -7   7   9     1313.49      984.08    648.71 o 
  -6   7   9     3510.63     3132.55    368.62 o 
  -5   7   9      156.89      150.42    185.76 o 
  -4   7   9      602.52      774.48    207.99 o 
  -3   7   9     2630.45     2655.59    316.96 o 
  -2   7   9      886.41     1618.68    326.10 o 
  -1   7   9     9816.72     9998.96    488.22 o 
   0   7   9     3944.33     3679.99    337.77 o 
   1   7   9     4840.87     4891.91    361.02 o 
   2   7   9     1896.09     2362.43    527.24 o 
   3   7   9      651.33      456.29    258.88 o 
   4   7   9     3096.88     2741.86    222.69 o 
   5   7   9     1149.28     1185.69    201.59 o 
   6   7   9      976.82      641.69    176.62 o 
   7   7   9     4700.93     4623.38    275.45 o 
   8   7   9       10.33      155.84    128.76 o 
   9   7   9     5762.15     5223.19    401.58 o 
  10   7   9     1912.65     1872.48    226.80 o 
  11   7   9      521.08      293.31    213.82 o 
  12   7   9     1696.61     1615.77    469.78 o 
  13   7   9      414.92      522.28    252.83 o 
  14   7   9      764.96      911.01    313.34 o 
  15   7   9     2226.15     2451.28    429.16 o 
  16   7   9        9.83       -7.31    196.62 o 
 -16   8   9      323.59     1321.29    685.97 o 
 -15   8   9     1819.23     2589.23    616.20 o 
 -14   8   9      108.76      320.09    491.00 o 
 -13   8   9     1084.93     1119.94    290.08 o 
 -12   8   9      122.24       94.84    158.36 o 
 -11   8   9       81.53     -131.88    161.35 o 
 -10   8   9      290.25       97.47    163.11 o 
  -9   8   9      338.79      204.46    142.23 o 
  -8   8   9      361.27      642.52    315.27 o 
  -7   8   9     4541.84     4618.56    453.86 o 
  -6   8   9        2.05      409.99    213.54 o 
  -5   8   9     5447.18     5148.54    353.33 o 
  -4   8   9        8.53       90.03    298.32 o 
  -3   8   9     3282.20     2655.23    341.33 o 
  -2   8   9      653.02      587.39    307.89 o 
  -1   8   9      211.67       88.01    273.27 o 
   0   8   9     2629.73     2972.51    433.48 o 
   1   8   9     3451.24     3489.40    349.26 o 
   2   8   9     2238.44     2681.73    342.16 o 
   3   8   9     7084.09     7477.90    478.57 o 
   4   8   9       37.38      524.26    267.00 o 
   5   8   9     5430.15     5377.85    403.58 o 
   6   8   9      471.12      832.82    254.22 o 
   7   8   9      575.59      324.39    143.41 o 
   8   8   9      805.77      789.61    210.44 o 
   9   8   9     2484.08     2238.32    258.38 o 
  10   8   9      789.17      854.19    229.26 o 
  11   8   9     4184.27     4300.74   1117.20 o 
  12   8   9      166.74      241.70    220.54 o 
  13   8   9     3071.88     2770.47    640.25 o 
  14   8   9      145.78      105.55    218.42 o 
 -13   9   9      231.86      491.09    463.69 o 
 -12   9   9     1054.75     1152.45    418.33 o 
 -11   9   9       49.85      -48.18    167.07 o 
 -10   9   9        1.20     -270.71    180.48 o 
  -9   9   9       51.62       -5.79    213.52 o 
  -8   9   9     1826.01     2817.26    664.10 o 
  -7   9   9       10.83      453.88    293.23 o 
  -6   9   9     5839.35     6193.06    398.68 o 
  -5   9   9      155.14      800.63    365.30 o 
  -4   9   9     3777.22     3538.86    397.87 o 
  -3   9   9      251.66      -15.84    315.22 o 
  -2   9   9     1061.77      623.33    357.14 o 
  -1   9   9      130.17     -177.33    302.10 o 
   0   9   9      488.29      298.59    330.38 o 
   1   9   9        2.96      163.61    282.58 o 
   2   9   9     6691.53     6946.85    460.02 o 
   3   9   9       94.82      653.75    318.06 o 
   4   9   9     7307.43     7400.74    464.85 o 
   5   9   9       90.39      403.81    293.78 o 
   6   9   9      851.42      898.36    326.21 o 
   7   9   9      529.28      811.38    303.48 o 
   8   9   9      352.64      698.76    413.03 o 
   9   9   9        0.15      261.24    380.21 o 
  10   9   9     2633.70     2745.74    403.86 o 
  11   9   9       49.14      290.79    231.03 o 
  -9  10   9      340.26      942.99    389.03 o 
  -8  10   9      637.92     1677.78    702.79 o 
  -7  10   9     2074.99     3171.11    507.42 o 
  -6  10   9        8.86      268.92    347.99 o 
  -5  10   9     3019.29     3609.65    539.02 o 
  -4  10   9      734.06     1166.79    387.93 o 
  -3  10   9     1406.84     1582.64    413.52 o 
  -2  10   9      614.66      722.88    366.77 o 
  -1  10   9       21.51     -204.73    294.21 o 
   0  10   9     1109.80     1612.36    398.62 o 
   1  10   9     1759.15     2557.04    447.52 o 
   2  10   9      428.10      856.34    363.78 o 
   3  10   9     3745.37     3562.53    377.30 o 
   4  10   9      153.90      672.70    326.59 o 
   5  10   9     1337.08     1797.67    386.49 o 
   6  10   9     1368.18     2621.40    423.24 o 
   7  10   9       96.08      337.33    273.29 o 
 -22   0  10     1153.90      879.08    444.72 o 
 -20   0  10     2670.48     2094.84    495.41 o 
 -18   0  10     1512.66     1606.53    255.03 o 
 -16   0  10      632.70      355.85    157.59 o 
 -14   0  10     8312.69     8134.43    408.12 o 
 -12   0  10     8677.71     9220.70    397.67 o 
 -10   0  10     9269.75     8199.54    360.19 o 
  -8   0  10     8033.32     7385.14    606.53 o 
  -6   0  10      794.23     1300.45    494.84 o 
  -4   0  10    27774.27    29551.77   1111.15 o 
  -2   0  10    80520.54    91214.98   2393.30 o 
   0   0  10    18623.67    19166.23    766.87 o 
   2   0  10      107.59      -33.58     85.91 o 
   4   0  10    77716.31    83974.26   2449.86 o 
   6   0  10    84812.12    86746.23   1629.15 o 
   8   0  10    23384.52    23195.74   1044.08 o 
  10   0  10     1498.09     1517.62    267.86 o 
  12   0  10     2757.86     2576.15    353.41 o 
  14   0  10     8137.13     7925.17    636.18 o 
  16   0  10    10435.96    10978.53    794.22 o 
  18   0  10     6924.37     6871.87    665.83 o 
  20   0  10       81.51      -64.80    195.86 o 
 -23   1  10      298.38       52.71    339.30 o 
 -22   1  10      301.35      133.37    331.24 o 
 -21   1  10     1398.97     1362.62    420.09 o 
 -20   1  10        0.32      -11.25    173.22 o 
 -19   1  10     1930.97     2010.18    266.66 o 
 -18   1  10      292.52      313.67    168.51 o 
 -17   1  10      236.37      145.16    116.01 o 
 -16   1  10     1750.15     1755.93    182.47 o 
 -15   1  10      207.09      170.39     97.90 o 
 -14   1  10      851.45      966.11    139.17 o 
 -13   1  10     8935.63     8755.22    280.30 o 
 -12   1  10     1788.52     2214.23    187.70 o 
 -11   1  10    18569.70    18529.76    394.84 o 
 -10   1  10      524.62      889.86    282.59 o 
  -9   1  10     4196.30     3436.56    218.76 o 
  -8   1  10      330.43      315.31    156.80 o 
  -7   1  10      124.97      214.01    133.79 o 
  -6   1  10    11480.24    10711.55    649.56 o 
  -5   1  10    14654.69    15699.13   1066.10 o 
  -4   1  10    17481.35    19003.97    896.55 o 
  -3   1  10    21580.92    22800.95   1274.95 o 
  -2   1  10     7208.99     7895.75    375.37 o 
  -1   1  10     7211.13     7516.24    591.99 o 
   0   1  10     9467.63     9904.28    406.30 o 
   1   1  10    20035.36    20823.15    517.76 o 
   2   1  10    49407.30    54986.36   1250.04 o 
   3   1  10     8997.40    10573.85    539.02 o 
   4   1  10    29631.11    35172.16   1713.33 o 
   5   1  10    25267.27    28177.90   1567.25 o 
   6   1  10     2717.64     2666.14    335.06 o 
   7   1  10    38970.09    40261.30   2041.58 o 
   8   1  10     4105.04     3740.33    183.75 o 
   9   1  10     6948.83     6741.64    373.75 o 
  10   1  10     2635.20     2413.60    233.69 o 
  11   1  10       49.58      -39.31     81.28 o 
  12   1  10      683.68      432.93    151.90 o 
  13   1  10     4700.54     4215.33    324.34 o 
  14   1  10      757.38      754.31    185.58 o 
  15   1  10    10934.56    10612.70    540.41 o 
  16   1  10      114.67      110.39    135.19 o 
  17   1  10     7036.24     6649.29    445.86 o 
  18   1  10     1532.99     1285.54    264.33 o 
  19   1  10      407.44      426.01    195.53 o 
  20   1  10     2464.94     2418.70    311.23 o 
  21   1  10      822.44      784.18    254.61 o 
 -22   2  10      395.24      259.84    252.93 o 
 -21   2  10      602.50      464.14    272.45 o 
 -20   2  10      247.57      117.49    216.94 o 
 -19   2  10       14.84     -140.16    172.87 o 
 -18   2  10      132.75       86.50    184.67 o 
 -17   2  10     2178.21     2930.65    330.20 o 
 -16   2  10        1.08      204.59    112.78 o 
 -15   2  10     5776.86     5594.93    271.25 o 
 -14   2  10      495.46      658.34    147.97 o 
 -13   2  10    12036.26    12085.58    372.53 o 
 -12   2  10     8629.24     8305.81    346.05 o 
 -11   2  10       41.37      -24.91    103.57 o 
 -10   2  10     3019.53     2650.55    219.83 o 
  -9   2  10    11061.48    10683.00    355.67 o 
  -8   2  10      153.39      492.52    232.86 o 
  -7   2  10    22331.48    21492.44    585.41 o 
  -6   2  10    12753.30    13598.55    483.95 o 
  -5   2  10    29614.75    31359.90   1988.85 o 
  -4   2  10    14531.22    15069.22    715.48 o 
  -3   2  10      473.42      629.36    136.87 o 
  -2   2  10     9030.46     8880.14    286.25 o 
  -1   2  10      682.14      631.57    121.85 o 
   0   2  10     1350.14     1519.97    303.87 o 
   1   2  10    45382.14    43964.89    963.46 o 
   2   2  10      286.06     1057.41    307.62 o 
   3   2  10    67560.01    67943.50   1354.81 o 
   4   2  10      983.47     1365.06    249.22 o 
   5   2  10    11219.94    11388.00    545.54 o 
   6   2  10     7520.90     8256.69    416.33 o 
   7   2  10      619.78      485.01    106.65 o 
   8   2  10    16620.34    16636.24    856.55 o 
   9   2  10    16935.30    16237.78    802.13 o 
  10   2  10     2112.34     2043.66    227.47 o 
  11   2  10    14373.50    14040.83    589.76 o 
  12   2  10     2046.58     1719.01    227.42 o 
  13   2  10     8673.27     8287.47    462.83 o 
  14   2  10     4404.94     4041.92    335.41 o 
  15   2  10      874.00      776.85    203.06 o 
  16   2  10     1667.31     1612.24    252.27 o 
  17   2  10     3228.06     3515.46    334.22 o 
  18   2  10      134.96       -5.00    130.79 o 
  19   2  10     4818.78     5152.40    423.37 o 
  20   2  10      223.34      211.01    189.42 o 
  21   2  10     2464.42     2563.03    336.35 o 
 -22   3  10      439.11      455.60    271.89 o 
 -21   3  10      223.57      -85.97    199.57 o 
 -20   3  10      116.27     -151.26    188.84 o 
 -19   3  10       39.96     -114.99    184.10 o 
 -18   3  10     1055.71      955.33    276.43 o 
 -17   3  10     2453.14     3691.33    367.44 o 
 -16   3  10     9352.10     9090.62    378.16 o 
 -15   3  10     3442.76     4220.16    304.43 o 
 -14   3  10     8209.84     8182.45    354.21 o 
 -13   3  10       77.49      109.07    121.93 o 
 -12   3  10     1280.95     1103.85    203.27 o 
 -11   3  10     3535.76     2754.34    229.49 o 
 -10   3  10     6631.90     6211.46    293.95 o 
  -9   3  10      565.08      664.60    206.66 o 
  -8   3  10    16942.90    16312.08    434.94 o 
  -7   3  10      391.60     2145.81    277.74 o 
  -6   3  10    31720.02    30997.29    910.09 o 
  -5   3  10      576.28     1602.98    323.03 o 
  -4   3  10     3682.86     3103.01    752.88 o 
  -3   3  10     1315.08     1129.83    490.66 o 
  -2   3  10     3093.83     2308.05    725.51 o 
  -1   3  10      760.51      800.20    141.47 o 
   0   3  10    18828.08    16802.44    511.11 o 
   1   3  10    12216.86    11118.21    403.87 o 
   2   3  10     8250.91     7024.92    421.72 o 
   3   3  10     2837.82     2537.97    209.84 o 
   4   3  10    30746.20    26986.85    701.46 o 
   5   3  10     1191.24      901.26    143.00 o 
   6   3  10     4415.29     3612.56    244.43 o 
   7   3  10      123.56       68.06     80.95 o 
   8   3  10     3236.84     3099.58    220.24 o 
   9   3  10       71.65       89.50    110.79 o 
  10   3  10    36860.55    38111.09   3163.33 o 
  11   3  10      106.51      157.73    139.69 o 
  12   3  10    15182.52    15069.99    640.53 o 
  13   3  10       37.32      -75.95    111.70 o 
  14   3  10     2785.41     2545.36    277.02 o 
  15   3  10      913.70      580.90    188.40 o 
  16   3  10      334.06      221.12    164.65 o 
  17   3  10      352.00      232.10    158.06 o 
  18   3  10     4663.79     4663.39    401.94 o 
  19   3  10       11.23      -15.78    154.32 o 
  20   3  10     4435.65     4237.41    349.08 o 
 -21   4  10       24.06     -182.37    191.85 o 
 -20   4  10      122.98       -8.55    191.95 o 
 -19   4  10     1695.15     1940.94    388.30 o 
 -18   4  10     2747.43     2849.28    359.52 o 
 -17   4  10     5115.00     5041.02    419.55 o 
 -16   4  10     3106.75     3771.29    295.69 o 
 -15   4  10     1028.01     1191.33    227.26 o 
 -14   4  10       39.10      146.47    150.25 o 
 -13   4  10      243.53      142.20    151.96 o 
 -12   4  10      612.05      715.77    186.04 o 
 -11   4  10        4.11     -141.80     94.54 o 
 -10   4  10     6089.97     5600.20    286.28 o 
  -9   4  10     2539.34     2066.34    305.85 o 
  -8   4  10     3150.73     2912.11    219.32 o 
  -7   4  10    16149.28    14083.73    606.15 o 
  -6   4  10     1019.74      956.90    187.09 o 
  -5   4  10    11976.85    11898.11    410.81 o 
  -4   4  10     2086.07     1824.42    268.09 o 
  -3   4  10        3.80       37.13     67.44 o 
  -2   4  10    10926.87    10951.54    328.30 o 
  -1   4  10    12515.14    11440.59    539.62 o 
   0   4  10     4676.89     4573.76    223.47 o 
   1   4  10    22743.60    22062.54    616.24 o 
   2   4  10     3214.04     3066.29    474.12 o 
   3   4  10    15311.25    13861.33    591.89 o 
   4   4  10       53.73        7.18     82.54 o 
   5   4  10     1200.42     1035.45    203.13 o 
   6   4  10     7859.77     7790.15    411.67 o 
   7   4  10      739.11      855.66    182.59 o 
   8   4  10     9610.04    10109.62    582.53 o 
   9   4  10    12006.45    11539.24    748.31 o 
  10   4  10     1303.63     1738.09    237.87 o 
  11   4  10    10533.25    10737.07    598.61 o 
  12   4  10      224.63      269.67    152.75 o 
  13   4  10     2463.37     2360.78    272.79 o 
  14   4  10     1358.79     1386.29    238.48 o 
  15   4  10        0.76     -124.87    114.38 o 
  16   4  10     1668.06     1752.62    278.31 o 
  17   4  10     1493.89     1252.03    266.81 o 
  18   4  10      783.98      808.46    237.03 o 
  19   4  10     2117.93     2082.87    349.71 o 
  20   4  10       55.13      -59.37    173.26 o 
 -20   5  10     1142.65     1339.88    361.53 o 
 -19   5  10     1674.64     1629.31    376.47 o 
 -18   5  10     3193.35     3134.68    373.33 o 
 -17   5  10      589.11      561.28    213.67 o 
 -16   5  10      231.80      141.61    187.90 o 
 -15   5  10      237.14       28.47    171.17 o 
 -14   5  10       72.68      102.42    154.11 o 
 -13   5  10       59.82       18.01    126.83 o 
 -12   5  10      300.09      255.00    163.25 o 
 -11   5  10     2049.17     2242.17    334.36 o 
 -10   5  10     2773.15     2583.74    231.91 o 
  -9   5  10     6698.47     6747.91    313.64 o 
  -8   5  10     1098.82      526.19    161.94 o 
  -7   5  10     1950.03     1227.52    579.58 o 
  -6   5  10     1520.06      840.79    488.11 o 
  -5   5  10     2063.91     1232.39    670.77 o 
  -4   5  10      703.27      361.30    503.90 o 
  -3   5  10    14680.20    13479.64    513.91 o 
  -2   5  10     3764.93     3662.60    238.26 o 
  -1   5  10    16478.14    15545.92    507.17 o 
   0   5  10     8447.37     7579.17    350.72 o 
   1   5  10    10192.32     9510.65    402.92 o 
   2   5  10     7770.56     7391.61    362.62 o 
   3   5  10     1392.33     1231.05    338.14 o 
   4   5  10      428.60      472.53    156.72 o 
   5   5  10     7693.09     7295.26    374.96 o 
   6   5  10      826.67      821.19    194.82 o 
   7   5  10    14056.31    13222.78    429.00 o 
   8   5  10      134.04      155.45    120.17 o 
   9   5  10     2821.06     2492.05    241.55 o 
  10   5  10     1560.78     1304.39    239.01 o 
  11   5  10       50.30       -2.44    122.58 o 
  12   5  10      599.43      668.68    201.78 o 
  13   5  10     1247.80     1251.05    319.86 o 
  14   5  10      365.26      307.93    181.56 o 
  15   5  10     4611.03     4658.77    392.56 o 
  16   5  10      225.04       95.34    225.53 o 
  17   5  10     2004.96     2069.83    345.71 o 
  18   5  10      193.15      165.34    206.15 o 
  19   5  10      330.10      263.14    232.98 o 
 -19   6  10      649.59      836.21    319.19 o 
 -18   6  10      239.22       25.30    331.26 o 
 -17   6  10       13.20     -113.71    174.95 o 
 -16   6  10      472.77       53.90    221.47 o 
 -15   6  10       95.43     -109.24    178.64 o 
 -14   6  10      388.48      373.45    229.33 o 
 -13   6  10      736.83      806.34    264.54 o 
 -12   6  10     2089.15     2312.40    404.30 o 
 -11   6  10     4962.25     5325.36    308.44 o 
 -10   6  10     3132.76     3330.29    257.64 o 
  -9   6  10     3513.04     3951.55    268.79 o 
  -8   6  10     2038.25     1149.46    715.03 o 
  -7   6  10      123.85      -62.92    114.84 o 
  -6   6  10     1042.70      363.02    344.72 o 
  -5   6  10     4272.33     3596.50    283.82 o 
  -4   6  10    12113.81    12263.27    780.40 o 
  -3   6  10     5364.42     6001.09    593.00 o 
  -2   6  10    13917.80    12817.69    798.82 o 
  -1   6  10     4758.77     3713.44    519.31 o 
   0   6  10     1658.52     1862.10    529.99 o 
   1   6  10       76.65     -141.69    153.64 o 
   2   6  10       21.28     -196.00    146.01 o 
   3   6  10      776.68      669.98    161.33 o 
   4   6  10     3434.40     2884.89    214.47 o 
   5   6  10      558.11      668.70    162.37 o 
   6   6  10     4956.69     5549.25    518.60 o 
   7   6  10       28.23      119.24     95.57 o 
   8   6  10     6735.83     6189.88    309.48 o 
   9   6  10       82.23      125.05    113.56 o 
  10   6  10      420.27      302.57    163.38 o 
  11   6  10      177.40       28.58    120.46 o 
  12   6  10     1257.97     1265.48    241.21 o 
  13   6  10      280.61       15.27    224.95 o 
  14   6  10     4683.55     4002.16    563.06 o 
  15   6  10       66.83      226.27    207.68 o 
  16   6  10     2315.49     2372.32    382.00 o 
  17   6  10        0.16        3.10    188.70 o 
 -17   7  10       46.59     -131.42    186.14 o 
 -16   7  10      367.34      272.68    260.14 o 
 -15   7  10      929.21      838.99    443.97 o 
 -14   7  10     1616.33     1864.28    429.47 o 
 -13   7  10     2581.27     2634.03    302.21 o 
 -12   7  10     2686.16     3231.76    276.57 o 
 -11   7  10     2558.97     2814.92    271.29 o 
 -10   7  10     1156.49     1115.97    259.87 o 
  -9   7  10       15.26      -18.73    177.96 o 
  -8   7  10       70.37      202.47    148.63 o 
  -7   7  10     1657.84      926.47   1528.34 o 
  -6   7  10     4415.95     3926.09    311.01 o 
  -5   7  10     2981.45     2914.99    313.33 o 
  -4   7  10     5154.12     4784.87    594.73 o 
  -3   7  10     4261.29     3952.65    567.38 o 
  -2   7  10      686.40      847.27    296.21 o 
  -1   7  10      197.73      325.74    262.22 o 
   0   7  10      213.44      258.59    265.33 o 
   1   7  10      657.62      583.40    323.31 o 
   2   7  10      340.57      177.15    258.06 o 
   3   7  10     1529.01     1770.70    344.32 o 
   4   7  10     1941.92     2000.20    225.35 o 
   5   7  10     1237.23     1340.82    215.15 o 
   6   7  10     1526.50     1958.75    289.23 o 
   7   7  10     3291.41     3576.94    275.26 o 
   8   7  10       13.87      114.03    101.89 o 
   9   7  10     1703.20     1949.68    485.34 o 
  10   7  10     1070.58      885.70    320.28 o 
  11   7  10      300.62       79.94    195.53 o 
  12   7  10     1601.81     1274.88    316.62 o 
  13   7  10     1546.30     1635.86    364.98 o 
  14   7  10      176.30       76.40    204.29 o 
  15   7  10      797.81      767.84    304.54 o 
  16   7  10       11.92      -40.57    193.51 o 
 -15   8  10      634.11     1719.25    849.07 o 
 -14   8  10     1126.50     1863.96    797.29 o 
 -13   8  10     1263.73     1294.88    269.60 o 
 -12   8  10     1039.32      628.19    226.51 o 
 -11   8  10      418.30      271.30    192.11 o 
 -10   8  10        9.14      -99.73    182.60 o 
  -9   8  10      331.90      360.54    353.62 o 
  -8   8  10     2814.52     2297.10    788.91 o 
  -7   8  10     2409.12     2861.30    351.26 o 
  -6   8  10     5284.41     5799.31    491.06 o 
  -5   8  10     3598.97     4077.87    621.78 o 
  -4   8  10      704.37      815.01    355.73 o 
  -3   8  10      864.82     1071.63    354.06 o 
  -2   8  10       22.15     -267.60    250.97 o 
  -1   8  10       49.95      221.69    281.80 o 
   0   8  10       92.30      154.76    284.83 o 
   1   8  10      786.22     1436.09    357.36 o 
   2   8  10     1122.53     1801.86    372.68 o 
   3   8  10      847.89     1421.16    344.63 o 
   4   8  10     3297.68     3640.66    356.69 o 
   5   8  10     1724.70     2390.57    398.39 o 
   6   8  10      660.58      733.46    309.14 o 
   7   8  10      675.15      601.41    247.79 o 
   8   8  10       65.85      -65.76    133.94 o 
   9   8  10      775.09     1217.73    379.91 o 
  10   8  10      632.08      510.54    240.54 o 
  11   8  10     1826.99     2152.58    390.99 o 
  12   8  10      117.14      101.67    185.38 o 
  13   8  10      489.27      435.68    252.10 o 
  14   8  10      109.28       -1.89    178.93 o 
 -12   9  10       81.56      -99.70    178.06 o 
 -11   9  10      152.16     -137.67    299.37 o 
 -10   9  10      210.92       55.25    283.86 o 
  -9   9  10     1395.45     1525.44    477.13 o 
  -8   9  10      975.80     1246.66    442.45 o 
  -7   9  10     2521.10     2787.58    340.93 o 
  -6   9  10      874.77     1212.71    355.42 o 
  -5   9  10     1101.81     1480.95    409.69 o 
  -4   9  10      172.49      -22.37    323.19 o 
  -3   9  10       58.67     -333.88    289.96 o 
  -2   9  10       62.42     -212.78    289.33 o 
  -1   9  10      401.73     -131.10    308.62 o 
   0   9  10      431.80      569.93    342.28 o 
   1   9  10      745.12     1169.12    358.27 o 
   2   9  10     1627.10     2804.65    385.29 o 
   3   9  10      933.03     1841.74    392.86 o 
   4   9  10     1008.21     1614.80    377.95 o 
   5   9  10      272.71       43.49    278.48 o 
   6   9  10        0.33     -197.56    259.03 o 
   7   9  10      265.71      269.84    275.35 o 
   8   9  10      314.09      748.01    410.44 o 
   9   9  10      779.02     1630.26    505.78 o 
  11   9  10       75.88      396.33    489.94 o 
  -8  10  10     1120.28     1586.27    567.55 o 
  -7  10  10      188.62      982.72    378.30 o 
  -6  10  10      735.08     1292.68    643.46 o 
  -5  10  10       39.83      583.55    342.48 o 
  -4  10  10      147.98      198.35    333.58 o 
  -3  10  10      317.43      546.21    350.48 o 
  -2  10  10      141.88      156.62    330.52 o 
  -1  10  10      286.44      520.89    353.03 o 
   0  10  10      761.74     1546.02    405.70 o 
   1  10  10      245.72      749.95    349.03 o 
   2  10  10      777.14     1420.53    394.79 o 
   3  10  10       90.59      456.61    311.25 o 
   4  10  10       93.69      162.57    298.98 o 
   5  10  10       57.10      277.27    291.38 o 
   6  10  10       26.86      311.56    296.24 o 
 -21   0  11     4307.00     3708.26    646.25 o 
 -19   0  11     2405.22     2293.87    523.34 o 
 -17   0  11      683.16      400.38    178.97 o 
 -15   0  11     5142.96     4792.70    321.18 o 
 -13   0  11    21509.68    21785.79    644.54 o 
 -11   0  11     8560.34     8566.50    515.00 o 
  -9   0  11      698.79      826.37    475.55 o 
  -7   0  11        6.06     -462.60    332.19 o 
  -5   0  11     4648.62     4809.91    554.42 o 
  -3   0  11     1138.74     2383.45    497.72 o 
  -1   0  11      789.38      993.42    377.04 o 
   1   0  11      413.78      515.63    160.22 o 
   3   0  11     1251.77     2243.75    373.56 o 
   5   0  11     2975.45     3439.97    439.14 o 
   7   0  11     2845.99     3065.36    204.70 o 
   9   0  11     1309.11     1289.80    254.90 o 
  11   0  11       13.43       15.27    129.33 o 
  13   0  11      280.04      166.48    181.75 o 
  15   0  11      477.74      280.54    224.38 o 
  17   0  11      276.31      313.94    250.59 o 
  19   0  11        3.33     -104.55    164.74 o 
  21   0  11        0.22      -42.06    199.32 o 
 -22   1  11      994.10      717.76    446.45 o 
 -21   1  11       48.11      -44.07    286.60 o 
 -20   1  11     2007.23     1916.04    365.17 o 
 -19   1  11      842.81      830.02    221.53 o 
 -18   1  11     1625.43     1933.59    201.98 o 
 -17   1  11      749.67      677.10    158.65 o 
 -16   1  11      466.61      318.08    132.26 o 
 -15   1  11     3674.81     3302.41    228.44 o 
 -14   1  11     2548.63     2698.56    192.21 o 
 -13   1  11       50.45      105.36     92.56 o 
 -12   1  11    12879.68    12894.23    389.26 o 
 -11   1  11     3195.37     4920.50    427.28 o 
 -10   1  11     6473.15     5940.07    360.88 o 
  -9   1  11     5216.61     4702.66    324.47 o 
  -8   1  11      543.43      615.70    311.28 o 
  -7   1  11     2052.53     2360.89    348.73 o 
  -6   1  11     3847.21     3845.21    355.85 o 
  -5   1  11      293.95      879.42    306.65 o 
  -4   1  11     8687.46     8545.72    441.89 o 
  -3   1  11     1840.56     2702.11    411.96 o 
  -2   1  11     6859.56     7006.77    377.06 o 
  -1   1  11     9011.10     9725.75    410.33 o 
   0   1  11      956.91     1133.70    275.42 o 
   1   1  11    19554.09    20815.08    483.41 o 
   2   1  11      323.16     1559.69    619.55 o 
   3   1  11     2734.92     2754.04    168.81 o 
   4   1  11     3834.59     3936.47    193.54 o 
   5   1  11      856.66     1534.77    450.07 o 
   6   1  11     7329.61     7489.54    540.97 o 
   7   1  11     3895.63     4177.37    277.84 o 
   8   1  11     2031.80     1955.02    217.76 o 
   9   1  11     1823.09     1974.47    220.65 o 
  10   1  11      342.14      319.21    134.11 o 
  11   1  11       96.87       98.03    109.00 o 
  12   1  11       93.78       52.03    113.16 o 
  13   1  11       76.10       51.22    111.73 o 
  14   1  11      556.11      462.60    171.19 o 
  15   1  11      368.30      517.80    178.34 o 
  16   1  11      350.49      341.48    164.67 o 
  17   1  11      268.51      354.77    183.48 o 
  18   1  11       37.37      -80.42    124.40 o 
  19   1  11        9.42      -81.43    126.76 o 
  20   1  11       87.24       83.94    162.06 o 
  21   1  11       27.05       30.26    163.17 o 
 -22   2  11       83.18      -24.09    210.84 o 
 -21   2  11      300.77      158.89    224.58 o 
 -20   2  11      364.25      154.39    214.37 o 
 -19   2  11      791.15      798.58    282.04 o 
 -18   2  11     3420.33     4064.66    401.91 o 
 -17   2  11        2.52      890.11    739.14 o 
 -16   2  11     5972.58     6150.43    325.55 o 
 -15   2  11        6.21       58.10    111.14 o 
 -14   2  11      790.78      786.21    188.01 o 
 -13   2  11      178.41      212.42    142.55 o 
 -12   2  11       28.08      -11.17    123.46 o 
 -11   2  11     2384.42     3109.44    548.09 o 
 -10   2  11     9125.85     8297.15    341.26 o 
  -9   2  11     3793.49     3839.34    297.20 o 
  -8   2  11    16439.29    16100.70    520.74 o 
  -7   2  11      225.44      641.68    267.27 o 
  -6   2  11     6237.46     6430.86    388.51 o 
  -5   2  11     1832.67     2641.01    314.50 o 
  -4   2  11      160.48      432.75    239.81 o 
  -3   2  11     7430.35     7333.56    280.62 o 
  -2   2  11     7679.55     7605.97    314.29 o 
  -1   2  11     5820.70     5929.28    296.81 o 
   0   2  11     8474.29     8652.84    295.74 o 
   1   2  11     1014.74     2451.86    239.20 o 
   2   2  11     4144.83     4222.38    214.99 o 
   3   2  11      462.82     1152.82    492.68 o 
   4   2  11      341.98      311.55     99.66 o 
   5   2  11     3281.84     2828.07    195.73 o 
   6   2  11     1404.04     1506.60    145.21 o 
   7   2  11     4863.18     4179.53    404.40 o 
   8   2  11     5098.20     5258.56    358.41 o 
   9   2  11     1844.21     1647.38    212.16 o 
  10   2  11     2027.36     1884.84    233.84 o 
  11   2  11      562.87      506.59    168.56 o 
  12   2  11      241.12      227.97    141.40 o 
  13   2  11       60.03       95.95    119.84 o 
  14   2  11      222.77      172.56    137.56 o 
  15   2  11      136.50      124.00    136.03 o 
  16   2  11     1180.07     1170.40    240.58 o 
  17   2  11      480.39      595.92    200.79 o 
  18   2  11       66.36       23.43    146.13 o 
  19   2  11      200.96      172.25    175.92 o 
  20   2  11      103.71       66.13    163.24 o 
 -22   3  11        0.16     -176.11    182.46 o 
 -21   3  11       18.24     -150.11    176.40 o 
 -20   3  11       75.93      -78.55    192.96 o 
 -19   3  11     2254.74     1965.88    342.44 o 
 -18   3  11      158.37      316.09    278.06 o 
 -17   3  11     4155.98     4725.87    333.61 o 
 -16   3  11      148.65      680.61    381.92 o 
 -15   3  11     5256.00     5777.15    320.77 o 
 -14   3  11        4.31      144.77    145.32 o 
 -13   3  11     1737.15     1943.47    243.80 o 
 -12   3  11      304.41      175.07    142.52 o 
 -11   3  11       17.55     -121.08    111.93 o 
 -10   3  11      318.72      375.89    145.49 o 
  -9   3  11    11434.95    10917.58    376.58 o 
  -8   3  11     5595.35     6440.60    393.20 o 
  -7   3  11    18136.72    17338.61    522.92 o 
  -6   3  11     4314.30     5837.09    368.63 o 
  -5   3  11     4851.64     4570.62    221.93 o 
  -4   3  11      698.47      781.34    133.36 o 
  -3   3  11      286.42      323.43    109.25 o 
  -2   3  11     1587.09     1933.11    166.57 o 
  -1   3  11     4413.45     4234.38    262.30 o 
   0   3  11     5262.26     4925.35    283.44 o 
   1   3  11     5340.85     4631.82    275.34 o 
   2   3  11     2334.61     2347.11    176.85 o 
   3   3  11     4559.81     4402.57    273.14 o 
   4   3  11      972.00      459.78    223.27 o 
   5   3  11      267.73      143.05     94.12 o 
   6   3  11      626.46      502.46    151.79 o 
   7   3  11     1778.43     1535.68    255.51 o 
   8   3  11     3607.10     3559.20    220.12 o 
   9   3  11     3858.67     3801.18    398.83 o 
  10   3  11     5061.53     4796.17    379.12 o 
  11   3  11      810.86      827.41    207.33 o 
  12   3  11     1217.39     1291.06    288.89 o 
  13   3  11       22.51     -112.35    103.88 o 
  14   3  11      108.65       12.00    129.28 o 
  15   3  11        0.07     -140.43    104.12 o 
  16   3  11       99.65        4.61    135.88 o 
  17   3  11        3.36      -35.47    136.90 o 
  18   3  11     1117.92     1509.27    290.50 o 
  19   3  11        0.33       71.78    158.66 o 
  20   3  11      543.74      613.68    230.79 o 
 -21   4  11      844.81      710.07    310.35 o 
 -20   4  11      210.57      154.82    246.02 o 
 -19   4  11        0.98      -47.30    199.34 o 
 -18   4  11     1905.50     2530.79    422.33 o 
 -17   4  11      894.10     1895.49    449.32 o 
 -16   4  11     3784.53     3917.07    296.59 o 
 -15   4  11     1299.55     1334.74    238.61 o 
 -14   4  11     1636.63     1903.75    262.98 o 
 -13   4  11     1813.16     1793.15    245.34 o 
 -12   4  11       13.95     -164.56    115.58 o 
 -11   4  11      103.27     -177.16    118.11 o 
 -10   4  11      253.69       99.53    144.51 o 
  -9   4  11     1229.30     1424.51    231.08 o 
  -8   4  11     2980.35     3411.98    280.04 o 
  -7   4  11     9428.34     7396.96   1923.64 o 
  -6   4  11     8566.94     6673.06   1600.42 o 
  -5   4  11     7334.08     7608.23    583.21 o 
  -4   4  11     6589.61     6220.91    260.93 o 
  -3   4  11      568.13      479.97    140.44 o 
  -2   4  11      120.24      108.79     92.72 o 
  -1   4  11      458.86      314.45    157.96 o 
   0   4  11     4171.07     3667.90    220.47 o 
   1   4  11     3301.90     2920.40    202.11 o 
   2   4  11     3946.01     3863.53    304.88 o 
   3   4  11     5460.33     4842.27    353.93 o 
   4   4  11     1937.91     2052.62    185.72 o 
   5   4  11     2704.84     2048.42    178.01 o 
   6   4  11      714.62      810.97    165.92 o 
   7   4  11       77.18      199.59    105.05 o 
   8   4  11        5.35      -18.01    101.28 o 
   9   4  11     2586.47     3394.52    329.32 o 
  10   4  11     1040.20      998.00    229.14 o 
  11   4  11     6053.40     6190.48    610.41 o 
  12   4  11     2413.44     2267.07    276.42 o 
  13   4  11      799.92      858.97    217.01 o 
  14   4  11     1212.47      988.76    234.15 o 
  15   4  11        5.26      -98.08    113.34 o 
  16   4  11      266.91      123.47    172.29 o 
  17   4  11      828.18      756.99    239.69 o 
  18   4  11       35.55       11.20    150.77 o 
  19   4  11      895.91      881.96    375.03 o 
 -20   5  11      670.50      751.67    312.83 o 
 -19   5  11       73.83       21.71    221.52 o 
 -18   5  11       84.88     -119.45    209.05 o 
 -17   5  11     1235.20     1195.22    257.25 o 
 -16   5  11      722.10      523.53    217.97 o 
 -15   5  11     1899.51     2082.73    289.02 o 
 -14   5  11     3114.58     3006.17    273.62 o 
 -13   5  11      951.22      912.06    210.31 o 
 -12   5  11     1452.89     1238.10    226.44 o 
 -11   5  11      254.96      198.94    149.24 o 
 -10   5  11        5.08      -91.39    113.13 o 
  -9   5  11       25.28      -59.50    156.53 o 
  -8   5  11     1140.14      576.50    245.11 o 
  -7   5  11     2823.39     2589.46    263.11 o 
  -6   5  11     4210.67     4301.55    300.67 o 
  -5   5  11     8927.94     8946.83    450.37 o 
  -4   5  11     3104.48     3141.09    330.36 o 
  -3   5  11     6046.75     6219.89    521.46 o 
  -2   5  11     2008.05      808.46    891.60 o 
  -1   5  11     1059.72      673.96    200.08 o 
   0   5  11      265.14      -70.73    129.23 o 
   1   5  11      300.54       -5.83     89.63 o 
   2   5  11     3816.50     3791.63    227.84 o 
   3   5  11     4976.46     5065.54    466.88 o 
   4   5  11     6345.71     5997.00    604.26 o 
   5   5  11     8040.79     8488.06    862.20 o 
   6   5  11      997.99      594.46    270.07 o 
   7   5  11     4901.75     5002.48    229.08 o 
   8   5  11       92.58      -15.12    111.90 o 
   9   5  11       35.09      -86.74    115.63 o 
  10   5  11     1577.25     1539.49    238.83 o 
  11   5  11     2671.26     2457.46    288.67 o 
  12   5  11      728.82      948.04    233.69 o 
  13   5  11     4947.91     4704.39    395.05 o 
  14   5  11      262.47      399.75    197.29 o 
  15   5  11     2035.11     2071.80    294.11 o 
  16   5  11      160.93      -38.89    219.75 o 
  17   5  11      327.23      227.83    277.37 o 
  18   5  11      219.28       69.19    185.52 o 
 -18   6  11      214.67     -233.39    255.03 o 
 -17   6  11       23.67     -161.08    148.66 o 
 -16   6  11        0.12     -245.59    192.41 o 
 -15   6  11      404.58       90.48    213.56 o 
 -14   6  11     1367.74     1752.31    338.97 o 
 -13   6  11     1119.31     1408.77    358.66 o 
 -12   6  11     2599.48     2407.26    767.86 o 
 -11   6  11      647.51      711.89    222.96 o 
 -10   6  11     1325.13     1393.33    332.38 o 
  -9   6  11     1619.89     1030.80    399.81 o 
  -8   6  11      331.09      103.90    138.68 o 
  -7   6  11       44.98     -101.87    146.69 o 
  -6   6  11     2307.96     1339.39    858.61 o 
  -5   6  11     3625.86     3508.49    351.25 o 
  -4   6  11     4989.89     6189.63    412.07 o 
  -3   6  11     4456.60     4450.47    368.68 o 
  -2   6  11     5580.85     5405.44    770.61 o 
  -1   6  11       46.86     -209.27    298.21 o 
   0   6  11      671.73      118.79    326.92 o 
   1   6  11        0.77     -249.26    189.66 o 
   2   6  11     1102.79      821.24    194.33 o 
   3   6  11      718.30      701.07    216.17 o 
   4   6  11     6381.39     5828.40    363.82 o 
   5   6  11      363.15      546.38    180.67 o 
   6   6  11     9920.47     8642.70    443.11 o 
   7   6  11      971.97     1327.20    195.17 o 
   8   6  11     3584.62     3300.17    239.12 o 
   9   6  11      259.03      241.74    136.52 o 
  10   6  11      449.83      443.60    184.13 o 
  11   6  11        0.14      -40.85    131.32 o 
  12   6  11     2499.49     2764.89    321.79 o 
  13   6  11      203.16      160.43    238.49 o 
  14   6  11     4109.13     3943.44    570.26 o 
  15   6  11      372.70      463.14    306.75 o 
  16   6  11     2090.14     1887.56    390.36 o 
  17   6  11       37.37     -125.09    168.58 o 
 -17   7  11      283.45      587.00    492.26 o 
 -16   7  11      342.43      643.75    489.96 o 
 -15   7  11       20.55      -57.16    231.64 o 
 -14   7  11       15.70      195.60    254.12 o 
 -13   7  11      953.20     1091.57    291.46 o 
 -12   7  11     1222.92     1749.35    331.13 o 
 -11   7  11     1862.79     2143.63    287.68 o 
 -10   7  11     1280.24     1495.35    345.53 o 
  -9   7  11     1113.15     1168.71    311.12 o 
  -8   7  11     2909.88     3122.92    307.63 o 
  -7   7  11      103.70      171.19    169.47 o 
  -6   7  11      967.30      573.48    332.72 o 
  -5   7  11     3132.04     2896.08    355.15 o 
  -4   7  11      354.21      449.10    657.28 o 
  -3   7  11     6697.56     6463.54    431.79 o 
  -2   7  11     2361.48     2556.88    359.93 o 
  -1   7  11     2484.81     3475.37    684.54 o 
   0   7  11     3128.36     3173.12    656.62 o 
   1   7  11        0.77     -403.01    365.01 o 
   2   7  11      921.17      752.62    481.31 o 
   3   7  11      657.01      786.79    305.34 o 
   4   7  11      558.59      539.75    278.34 o 
   5   7  11     3836.30     3794.47    261.20 o 
   6   7  11       38.14       85.29    141.22 o 
   7   7  11     3684.78     4117.03    270.20 o 
   8   7  11     3925.87     3486.80    246.74 o 
   9   7  11      786.41     1138.79    499.73 o 
  10   7  11     2326.24     2183.27    404.68 o 
  11   7  11      407.36      188.66    257.79 o 
  12   7  11      193.43        7.20    211.99 o 
  13   7  11     1955.00     2116.78    415.52 o 
  14   7  11       43.33      -20.50    179.44 o 
  15   7  11     2217.23     2356.40    397.92 o 
 -15   8  11      377.80      -49.46    386.96 o 
 -14   8  11       44.17     -110.79    297.18 o 
 -13   8  11       10.58       -2.56    360.37 o 
 -12   8  11      450.62      248.97    276.22 o 
 -11   8  11      303.48       71.99    421.58 o 
 -10   8  11      632.73      982.11    415.80 o 
  -9   8  11     1509.48     1499.29    504.12 o 
  -8   8  11      239.35      476.81    240.90 o 
  -7   8  11     3721.54     3628.07    342.97 o 
  -6   8  11       13.66      256.71    231.07 o 
  -5   8  11     3012.17     3100.38    393.01 o 
  -4   8  11      512.73      190.88    192.83 o 
  -3   8  11      571.06      485.91    545.24 o 
  -2   8  11     2109.51     2150.14    674.87 o 
  -1   8  11     5648.67     5991.87    429.35 o 
   0   8  11     2667.17     2997.30    375.25 o 
   1   8  11     5345.09     5227.23    403.66 o 
   2   8  11      130.45      258.00    298.21 o 
   3   8  11     1883.36     2458.24    413.02 o 
   4   8  11      866.65      946.73    343.09 o 
   5   8  11      266.65     -151.94    270.85 o 
   6   8  11      356.25     -133.81    279.27 o 
   7   8  11     1752.95     2620.51    380.94 o 
   8   8  11      351.53     1189.87    354.71 o 
   9   8  11     4348.55     3920.07    457.25 o 
  10   8  11      353.21      633.76    269.35 o 
  11   8  11     3697.75     3532.96    642.08 o 
  12   8  11       78.47      -36.49    190.47 o 
  13   8  11      244.99      116.49    220.89 o 
 -12   9  11        0.07     -258.54    288.39 o 
 -11   9  11        2.51      -93.55    236.35 o 
 -10   9  11     1670.38     2070.39    373.18 o 
  -9   9  11       41.85      430.10    266.65 o 
  -8   9  11     3854.21     4493.15    382.74 o 
  -7   9  11       24.29      623.67    372.63 o 
  -6   9  11     2304.00     2485.12    494.55 o 
  -5   9  11      619.22      426.98    283.94 o 
  -4   9  11       53.08       23.32    499.16 o 
  -3   9  11      415.95      769.89    547.54 o 
  -2   9  11     1146.39     1444.15    384.95 o 
  -1   9  11      338.66      376.70    328.18 o 
   0   9  11     5014.62     4698.94    415.05 o 
   1   9  11      561.25     1575.14    392.24 o 
   2   9  11     5906.23     5960.73    451.57 o 
   3   9  11       49.77      250.31    311.78 o 
   4   9  11      974.61      823.75    354.95 o 
   5   9  11       34.79     -252.47    322.58 o 
   6   9  11      721.87      653.63    313.78 o 
   7   9  11       25.89      471.20    397.48 o 
   8   9  11     2629.63     3250.27    468.07 o 
   9   9  11        1.67      645.76    399.78 o 
  -7  10  11      971.33     1535.84    435.35 o 
  -6  10  11      478.43      808.62    393.61 o 
  -5  10  11      315.31      384.29    351.78 o 
  -4  10  11      785.49      728.15    540.35 o 
  -3  10  11        9.68      -68.63    324.68 o 
  -2  10  11      659.50      634.38    376.38 o 
  -1  10  11      874.72      865.34    359.15 o 
   0  10  11      130.28      541.32    347.92 o 
   1  10  11     2909.75     2899.31    376.66 o 
   2  10  11       93.56      529.06    361.92 o 
   3  10  11     1528.77     2035.68    537.89 o 
   4  10  11     1062.94     1770.20    436.80 o 
   5  10  11        0.49       41.01    290.39 o 
 -20   0  12      929.63      652.67    405.54 o 
 -18   0  12      404.80      215.73    234.68 o 
 -16   0  12      867.16      908.30    215.66 o 
 -14   0  12     5295.17     5741.03    346.73 o 
 -12   0  12    25048.96    24518.45    889.92 o 
 -10   0  12      498.81      593.34    509.23 o 
  -8   0  12     6178.54     5661.70    633.30 o 
  -6   0  12    12488.57    12867.20    782.12 o 
  -4   0  12    43760.14    47215.64   1554.75 o 
  -2   0  12     5048.34     6281.47    536.00 o 
   0   0  12     2017.24     1927.22    371.55 o 
   2   0  12    14287.62    16126.41    535.68 o 
   4   0  12    42300.54    52000.03   1137.44 o 
   6   0  12    20898.59    23084.16    619.97 o 
   8   0  12     9566.35     9203.28    646.83 o 
  10   0  12     1960.48     2138.91    326.35 o 
  12   0  12    12153.71    11688.98    782.12 o 
  14   0  12    16221.07    15519.00    948.22 o 
  16   0  12     3497.27     3276.75    451.37 o 
  18   0  12      766.59      681.20    305.60 o 
  20   0  12     4724.50     4450.37    573.71 o 
 -22   1  12       73.83      -78.93    270.74 o 
 -21   1  12      686.08      267.86    344.20 o 
 -20   1  12       15.68      -64.28    169.50 o 
 -19   1  12      152.79       22.52    170.91 o 
 -18   1  12      475.82      308.77    139.85 o 
 -17   1  12      161.20       16.23    118.88 o 
 -16   1  12     1094.30     1173.84    189.49 o 
 -15   1  12     3612.64     3346.27    235.22 o 
 -14   1  12     2551.61     2802.35    217.20 o 
 -13   1  12     5592.47     5448.78    306.08 o 
 -12   1  12       31.28      233.52    202.71 o 
 -11   1  12     3067.82     3340.42    371.44 o 
 -10   1  12    14195.88    13214.10    592.33 o 
  -9   1  12      540.77     1098.49    363.81 o 
  -8   1  12     8385.68     8352.42    495.34 o 
  -7   1  12     6199.46     6560.82    448.08 o 
  -6   1  12     1172.63     1978.87    376.48 o 
  -5   1  12    20262.15    21949.97   1434.14 o 
  -4   1  12      851.74     1718.82    341.74 o 
  -3   1  12     9606.18    10463.75    659.93 o 
  -2   1  12    16145.43    18847.81    608.49 o 
  -1   1  12     1295.65     1685.23    357.44 o 
   0   1  12     1430.13     2093.55    428.09 o 
   1   1  12     6501.24     6531.21    282.04 o 
   2   1  12     3589.05     4315.38    237.49 o 
   3   1  12    33501.35    37599.07   1351.81 o 
   4   1  12      315.48     1077.23    237.68 o 
   5   1  12    35306.05    38420.40   2291.95 o 
   6   1  12      193.55      252.39    128.08 o 
   7   1  12     3090.38     3327.47    200.17 o 
   8   1  12     6161.13     5952.11    367.08 o 
   9   1  12      111.59       75.56     99.51 o 
  10   1  12     5615.53     5304.58    356.58 o 
  11   1  12    11219.29    11017.51    531.66 o 
  12   1  12     2815.47     2417.68    261.82 o 
  13   1  12     8853.61     8391.10    475.82 o 
  14   1  12      150.20      191.23    136.06 o 
  15   1  12     4616.56     4451.19    364.35 o 
  16   1  12     3559.10     3531.36    334.33 o 
  17   1  12      235.32      107.28    152.39 o 
  18   1  12     3257.45     3111.88    334.63 o 
  19   1  12     1401.58     1631.79    277.94 o 
  20   1  12      667.99      701.18    234.80 o 
 -22   2  12      406.50      242.53    253.89 o 
 -21   2  12      187.64       46.65    224.41 o 
 -20   2  12        1.29       31.32    215.68 o 
 -19   2  12     1665.60     1906.31    310.52 o 
 -18   2  12     1055.91     2538.54    480.95 o 
 -17   2  12     3516.72     3714.97    287.38 o 
 -16   2  12     2915.70     3557.09    404.35 o 
 -15   2  12     1955.38     2414.46    375.75 o 
 -14   2  12      478.31      345.30    163.08 o 
 -13   2  12     2114.05     1957.92    290.07 o 
 -12   2  12      452.66      581.83    173.53 o 
 -11   2  12     3977.19     3683.00    263.04 o 
 -10   2  12     1034.87     1584.17    334.29 o 
  -9   2  12     9337.52     8230.58    414.43 o 
  -8   2  12      186.20      115.32    273.76 o 
  -7   2  12     5590.73     5147.88    406.03 o 
  -6   2  12     4491.06     4216.45    368.59 o 
  -5   2  12     2030.16     2598.89    378.23 o 
  -4   2  12    11212.23    10748.12    504.05 o 
  -3   2  12      148.42      132.34    107.31 o 
  -2   2  12     1316.28     1246.77    280.40 o 
  -1   2  12    29591.69    29582.99    621.54 o 
   0   2  12      243.89      929.29    233.89 o 
   1   2  12    49795.44    49488.55    978.05 o 
   2   2  12     7249.96     7194.00    504.94 o 
   3   2  12    22088.33    21159.44    632.24 o 
   4   2  12    12297.50    11248.46    388.67 o 
   5   2  12     2964.58     3111.12    258.65 o 
   6   2  12     3829.33     3932.36    332.40 o 
   7   2  12    15722.24    16257.23   1246.48 o 
   8   2  12       11.80       43.97    107.54 o 
   9   2  12    14200.22    13699.64   1403.19 o 
  10   2  12     5392.53     5198.93    366.70 o 
  11   2  12     6147.54     5856.04    391.83 o 
  12   2  12     2953.00     2767.64    338.11 o 
  13   2  12       58.65      -57.56    103.75 o 
  14   2  12      532.10      439.89    173.53 o 
  15   2  12     2519.69     2116.88    267.80 o 
  16   2  12      387.55      336.57    178.61 o 
  17   2  12     7292.16     6948.64    475.52 o 
  18   2  12        0.28      -27.38    150.69 o 
  19   2  12     4037.09     3857.84    377.67 o 
  20   2  12      498.03      523.95    221.96 o 
 -21   3  12      164.39        6.76    236.95 o 
 -20   3  12     1399.77     1588.34    392.66 o 
 -19   3  12     1383.65     1434.35    321.03 o 
 -18   3  12     4783.36     4745.80    317.89 o 
 -17   3  12     2255.26     3247.18    356.49 o 
 -16   3  12     3135.68     3585.89    380.66 o 
 -15   3  12       26.20       63.11    145.41 o 
 -14   3  12        1.03     -149.91    124.52 o 
 -13   3  12      511.14      365.33    168.80 o 
 -12   3  12     4319.07     3989.46    281.43 o 
 -11   3  12      548.73      683.68    179.81 o 
 -10   3  12     5474.80     5237.43    356.34 o 
  -9   3  12     5300.46     5581.18    349.90 o 
  -8   3  12     7660.82     7638.67    387.34 o 
  -7   3  12     1647.75     2631.77    329.83 o 
  -6   3  12    11278.61    10228.99    342.58 o 
  -5   3  12     1623.86     1495.37    195.57 o 
  -4   3  12      415.38      460.54    126.14 o 
  -3   3  12     3649.45     2899.26    208.74 o 
  -2   3  12    30704.08    29013.46    782.99 o 
  -1   3  12    10921.71    10249.47    418.40 o 
   0   3  12    29713.47    25810.81    712.06 o 
   1   3  12     1797.01     2008.39    232.19 o 
   2   3  12    19553.04    17962.88    564.57 o 
   3   3  12     1602.10      923.04    265.94 o 
   4   3  12      148.60        4.66    108.87 o 
   5   3  12     1570.97     1661.35    269.94 o 
   6   3  12     8366.80     8477.77    476.88 o 
   7   3  12       15.56      224.83    147.67 o 
   8   3  12    35853.94    38325.98   5406.65 o 
   9   3  12       66.84      102.03    134.74 o 
  10   3  12    13606.60    14479.14   2074.06 o 
  11   3  12      149.70       88.94    128.01 o 
  12   3  12      234.57      268.34    149.08 o 
  13   3  12        0.02      -43.15    125.15 o 
  14   3  12      656.39      573.52    199.13 o 
  15   3  12      303.73      148.48    156.10 o 
  16   3  12     3845.80     3440.86    345.20 o 
  17   3  12      292.05      104.55    166.83 o 
  18   3  12     4220.91     4199.69    393.69 o 
  19   3  12       11.14       40.63    154.40 o 
 -20   4  12     1258.52     1130.20    360.07 o 
 -19   4  12     1724.77     1198.96    350.81 o 
 -18   4  12     1256.09     1866.08    379.51 o 
 -17   4  12     1368.97     1471.44    259.81 o 
 -16   4  12        0.94       86.22    230.11 o 
 -15   4  12      173.62      187.58    168.02 o 
 -14   4  12      643.26      533.37    204.23 o 
 -13   4  12       81.06      -97.03    192.52 o 
 -12   4  12     1296.60     1402.90    253.98 o 
 -11   4  12     4772.82     4389.27    288.06 o 
 -10   4  12      650.78      918.92    241.15 o 
  -9   4  12    12720.14    12341.90    503.05 o 
  -8   4  12     2900.53     3672.47    436.36 o 
  -7   4  12     7526.57     7043.15    377.93 o 
  -6   4  12        1.61      341.60    244.54 o 
  -5   4  12     1950.66     1230.98    630.06 o 
  -4   4  12    16500.86    12573.73   3596.53 o 
  -3   4  12    19930.78    15726.28   4458.18 o 
  -2   4  12    11893.00     9483.07   2360.98 o 
  -1   4  12    24500.51    17156.33   5287.90 o 
   0   4  12     2075.62     2044.26    250.40 o 
   1   4  12     3743.05     3518.75    224.04 o 
   2   4  12      342.63       24.55    109.87 o 
   3   4  12     1108.16      776.34    234.60 o 
   4   4  12     4802.61     3494.66   1092.55 o 
   5   4  12      958.66      561.55    222.36 o 
   6   4  12     8895.92     7700.82    475.55 o 
   7   4  12     6177.17     6270.47    359.46 o 
   8   4  12      690.67      615.23    158.23 o 
   9   4  12    14325.55    15137.08   2251.81 o 
  10   4  12     2235.73     2180.65    272.32 o 
  11   4  12     6108.71     5893.06    577.17 o 
  12   4  12      664.02      731.28    214.27 o 
  13   4  12       93.32      -45.68    119.42 o 
  14   4  12     1670.66     1502.15    281.45 o 
  15   4  12     2820.94     2514.26    329.07 o 
  16   4  12     1152.77     1130.77    269.79 o 
  17   4  12     3026.35     3404.81    366.67 o 
  18   4  12       56.56      -48.69    139.79 o 
  19   4  12     1485.05     1492.65    350.39 o 
 -19   5  12      205.11       17.41    238.46 o 
 -18   5  12      285.15      375.08    295.27 o 
 -17   5  12       37.46      -62.61    263.32 o 
 -16   5  12      319.08      -30.28    243.17 o 
 -15   5  12      259.28      166.17    220.96 o 
 -14   5  12     1056.06     1566.10    263.73 o 
 -13   5  12     1618.14     2047.53    329.95 o 
 -12   5  12     1871.80     1892.48    254.41 o 
 -11   5  12     6613.89     6116.49    331.36 o 
 -10   5  12     3078.30     2920.25    298.01 o 
  -9   5  12     1151.16      646.10    265.71 o 
  -8   5  12     2524.59     1606.29    585.41 o 
  -7   5  12     2489.37     2678.48    346.03 o 
  -6   5  12     3647.34     4655.83    462.31 o 
  -5   5  12    11521.34    11659.49    518.17 o 
  -4   5  12    15162.17    14497.69    569.04 o 
  -3   5  12     7431.74     6324.01    410.25 o 
  -2   5  12     6014.33     5080.57    481.45 o 
  -1   5  12     1512.14      949.23    227.47 o 
   0   5  12     2735.56     2317.89    207.15 o 
   1   5  12      370.13      193.09    115.45 o 
   2   5  12      219.78      171.41    118.45 o 
   3   5  12     1568.30     1233.28    354.33 o 
   4   5  12      934.12      936.19    288.10 o 
   5   5  12     6458.93     6015.49    450.60 o 
   6   5  12     2003.61     1307.95    292.54 o 
   7   5  12     4311.10     3768.40    306.14 o 
   8   5  12      715.37      551.98    162.14 o 
   9   5  12      749.92      609.16    185.41 o 
  10   5  12     1736.25     1370.20    252.11 o 
  11   5  12     3357.41     3394.58    334.04 o 
  12   5  12       98.71      -52.96    134.02 o 
  13   5  12     6495.96     7173.40    494.22 o 
  14   5  12     1394.14     1517.09    300.98 o 
  15   5  12     2381.10     2625.64    326.82 o 
  16   5  12     1251.38     1331.65    360.03 o 
  17   5  12      110.52      -46.95    242.52 o 
 -18   6  12        4.49     -286.10    190.74 o 
 -17   6  12      270.15      -77.42    256.03 o 
 -16   6  12      867.75     1056.92    466.25 o 
 -15   6  12     3848.85     3965.28    453.61 o 
 -14   6  12     1007.63     1837.15    401.88 o 
 -13   6  12     2940.83     3157.04    274.38 o 
 -12   6  12     1423.12     1398.08    273.63 o 
 -11   6  12     1273.91      570.42    389.73 o 
 -10   6  12      859.40      597.06    253.16 o 
  -9   6  12     1362.39      990.84    398.50 o 
  -8   6  12      244.47       16.73    181.25 o 
  -7   6  12     1439.08     1219.35    308.80 o 
  -6   6  12     6490.33     6039.74    433.47 o 
  -5   6  12     1738.55     1002.72   1034.88 o 
  -4   6  12     4223.82     4301.79    383.51 o 
  -3   6  12     1408.03      726.32    563.10 o 
  -2   6  12      494.96      105.74    181.02 o 
  -1   6  12      359.13     -174.06    164.72 o 
   0   6  12       37.05     -167.05    156.11 o 
   1   6  12      448.55       83.62    187.65 o 
   2   6  12     2241.16     2608.17    226.73 o 
   3   6  12     1273.37      724.99   1176.46 o 
   4   6  12     4711.91     4623.82    337.52 o 
   5   6  12     1918.14     2180.21    308.73 o 
   6   6  12     4352.61     4746.46    317.78 o 
   7   6  12      622.04      647.66    153.76 o 
   8   6  12     1957.47     1649.86    196.84 o 
   9   6  12       92.51      -46.93    103.16 o 
  10   6  12     1705.81     1670.25    267.37 o 
  11   6  12     1414.81     1427.33    272.69 o 
  12   6  12     5176.05     4976.93    415.02 o 
  13   6  12      298.15      286.96    192.35 o 
  14   6  12     2854.99     2903.39    511.53 o 
  15   6  12        7.66       27.65    227.83 o 
  16   6  12      233.76      166.77    266.14 o 
 -16   7  12     1265.65     1918.88    543.57 o 
 -15   7  12     1104.69     1568.80    741.32 o 
 -14   7  12      863.47     1227.30    377.61 o 
 -13   7  12       34.88      341.70    288.17 o 
 -12   7  12     1057.53     1391.90    429.71 o 
 -11   7  12       57.84      279.97    289.28 o 
 -10   7  12       23.10      179.94    207.11 o 
  -9   7  12     2383.10     2390.04    424.08 o 
  -8   7  12     4220.95     4011.08    342.51 o 
  -7   7  12     1627.11     1481.45    571.73 o 
  -6   7  12     6430.35     6665.78    467.92 o 
  -5   7  12     2948.94     3472.20    382.30 o 
  -4   7  12      487.50      259.65    367.96 o 
  -3   7  12      334.74      323.12    258.51 o 
  -2   7  12      167.24      169.11    204.21 o 
  -1   7  12      665.10      250.45    261.09 o 
   0   7  12     1063.39      552.18    704.38 o 
   1   7  12     2634.74      984.74   1469.49 o 
   2   7  12     2504.06      907.37   1217.36 o 
   3   7  12     2332.42      962.89   1366.01 o 
   4   7  12     1717.42      972.89   1307.36 o 
   5   7  12     3019.70     2519.09    453.36 o 
   6   7  12      394.72      309.93    127.88 o 
   7   7  12      197.95      120.92    164.81 o 
   8   7  12     2050.51     1762.89    246.75 o 
   9   7  12      844.74      777.94    212.16 o 
  10   7  12     2295.10     1822.09    442.42 o 
  11   7  12     1475.25     1088.47    386.26 o 
  12   7  12      217.97      120.40    241.37 o 
  13   7  12      588.07      458.54    303.01 o 
  14   7  12       16.52      -69.35    168.42 o 
 -14   8  12       61.50     -102.73    216.04 o 
 -13   8  12      102.47      196.20    303.21 o 
 -12   8  12      160.01      420.97    274.71 o 
 -11   8  12       78.43      764.44    830.24 o 
 -10   8  12     1700.34     2303.83    461.48 o 
  -9   8  12     1926.61     1923.02    349.39 o 
  -8   8  12     3953.58     4172.38    368.36 o 
  -7   8  12     2858.63     3322.34    445.99 o 
  -6   8  12     1383.16     1240.10    532.99 o 
  -5   8  12     2369.90     1840.65    746.42 o 
  -4   8  12        4.53     -250.27    262.94 o 
  -3   8  12        5.38       48.28    230.93 o 
  -2   8  12      664.22      583.82    440.26 o 
  -1   8  12     1394.95     1496.21   1029.56 o 
   0   8  12     2247.78     2486.66    377.65 o 
   1   8  12      974.30     1824.97    610.33 o 
   2   8  12     2456.76     2914.90    685.69 o 
   3   8  12     1323.19      906.71    547.83 o 
   4   8  12      847.32       -9.79    498.87 o 
   5   8  12        5.15     -535.14    395.52 o 
   6   8  12      479.29      864.94    457.39 o 
   7   8  12     1412.38     2861.85    451.34 o 
   8   8  12      984.76     2201.69    504.62 o 
  10   8  12      166.19      104.72    205.30 o 
  11   8  12      369.94      366.32    241.43 o 
  12   8  12      115.50      -64.76    196.58 o 
 -11   9  12     1349.95     2818.50    546.14 o 
 -10   9  12     1164.77     1469.62    335.33 o 
  -9   9  12     2981.37     3466.04    361.69 o 
  -8   9  12     1273.35     2024.89    462.57 o 
  -7   9  12     1479.52     1729.97    441.10 o 
  -6   9  12       14.01      -82.47    358.18 o 
  -5   9  12       27.39     -203.90    337.59 o 
  -4   9  12      143.83      193.08    342.25 o 
  -3   9  12     1463.67     1535.90    483.74 o 
  -2   9  12      516.63      641.99    303.31 o 
  -1   9  12     1542.56     1319.41    507.36 o 
   0   9  12      800.20     2203.13    670.52 o 
   1   9  12     1570.97     2356.36    707.68 o 
   2   9  12      628.62      773.60    359.52 o 
   3   9  12      304.93       57.65    305.61 o 
   4   9  12       68.14     -126.41    283.88 o 
   5   9  12      785.00     1055.09    374.87 o 
   6   9  12      315.02      872.73    307.69 o 
   7   9  12     1242.62     2637.20    579.81 o 
   8   9  12      193.04      827.23    425.72 o 
  -5  10  12      530.46      322.68    419.94 o 
  -4  10  12      109.48        1.28    343.08 o 
  -3  10  12      489.47      507.96    367.92 o 
  -2  10  12      598.88      682.06    373.53 o 
  -1  10  12      248.26      423.68    567.12 o 
   0  10  12     1075.82     1051.31    596.51 o 
   1  10  12       97.02      644.81    352.83 o 
   2  10  12      113.41      518.99    323.20 o 
   3  10  12      170.41      694.97    340.12 o 
 -21   0  13      956.67      836.73    446.16 o 
 -19   0  13       57.02     -250.51    182.57 o 
 -17   0  13     2060.85     1913.73    381.51 o 
 -15   0  13    10255.29     9839.23    575.46 o 
 -13   0  13     6597.34     6681.38    497.49 o 
 -11   0  13     6053.56     5531.58    656.62 o 
  -9   0  13      463.09      349.96    498.29 o 
  -7   0  13     6955.90     7238.61    686.55 o 
  -5   0  13     7218.39     6736.29    629.56 o 
  -3   0  13     5761.08     6445.84    591.27 o 
  -1   0  13      373.81      623.28    398.35 o 
   1   0  13    12267.65    11970.78    487.11 o 
   3   0  13    18789.40    19399.95    615.02 o 
   5   0  13     7079.25     7851.90    366.54 o 
   7   0  13     1679.20     1736.54    314.52 o 
   9   0  13       34.35      -39.47    113.76 o 
  11   0  13     1235.20      919.67    276.81 o 
  13   0  13     2441.15     2205.44    382.23 o 
  15   0  13      190.47      125.29    188.37 o 
  17   0  13       21.31      -77.78    170.21 o 
  19   0  13      175.00      345.93    269.01 o 
 -22   1  13     1027.96      826.66    450.77 o 
 -21   1  13      777.62      431.77    386.26 o 
 -20   1  13     1065.06      633.67    432.63 o 
 -19   1  13      736.60      745.35    196.91 o 
 -18   1  13      611.88      372.78    157.27 o 
 -17   1  13       82.08       18.22    129.77 o 
 -16   1  13     2855.30     2758.91    230.35 o 
 -15   1  13      803.31     1407.04    257.84 o 
 -14   1  13     6627.73     6894.49    340.18 o 
 -13   1  13      807.93     1497.60    281.58 o 
 -12   1  13     3986.86     3655.57    343.29 o 
 -11   1  13     2830.64     4212.90    540.90 o 
 -10   1  13      268.48      274.09    331.48 o 
  -9   1  13     6985.98     6319.56    584.51 o 
  -8   1  13     3095.56     4012.51    502.13 o 
  -7   1  13     1199.67     2110.36    415.68 o 
  -6   1  13    10385.43    10680.99    826.89 o 
  -5   1  13     1578.71     2997.97    379.96 o 
  -4   1  13    10381.74    10770.71    514.78 o 
  -3   1  13     5760.30     6780.29    420.70 o 
  -2   1  13      529.34     1566.22    323.03 o 
  -1   1  13     4881.52     4815.10    271.97 o 
   0   1  13     2274.65     2586.43    402.26 o 
   1   1  13     1012.25     1447.59    261.25 o 
   2   1  13     7539.27     8230.89    346.99 o 
   3   1  13      649.67     1494.60    185.75 o 
   4   1  13     6709.82     7341.23    495.60 o 
   5   1  13     2936.97     4246.01    334.35 o 
   6   1  13     3560.52     3927.94    252.58 o 
   7   1  13     1897.96     2207.00    199.28 o 
   8   1  13      137.06      102.10    109.07 o 
   9   1  13      596.60      461.02    160.44 o 
  10   1  13      272.84      224.22    135.26 o 
  11   1  13       47.41       57.42    126.10 o 
  12   1  13     1431.10     1454.87    225.87 o 
  13   1  13     1302.62     1097.89    228.94 o 
  14   1  13     1117.79     1291.38    244.95 o 
  15   1  13      668.47      565.16    202.82 o 
  16   1  13      103.00       61.91    135.78 o 
  17   1  13       30.79      -88.27    133.07 o 
  18   1  13       28.61      124.31    155.87 o 
  19   1  13      134.76      116.42    172.14 o 
  20   1  13        9.76      -10.77    154.20 o 
 -21   2  13      735.62      744.20    302.02 o 
 -20   2  13     2775.09     2808.46    418.42 o 
 -19   2  13       73.18       96.70    185.05 o 
 -18   2  13     6466.89     6347.09    353.15 o 
 -17   2  13      424.36      527.15    195.04 o 
 -16   2  13      416.86      582.25    197.18 o 
 -15   2  13     2318.07     2575.58    256.09 o 
 -14   2  13      262.04      253.26    165.99 o 
 -13   2  13     3150.98     3513.20    739.36 o 
 -12   2  13    10596.01    10141.78    487.23 o 
 -11   2  13      843.62     1535.78    352.41 o 
 -10   2  13     7225.40     6554.78    401.15 o 
  -9   2  13       35.07       18.09    300.69 o 
  -8   2  13     3646.17     4027.71    499.72 o 
  -7   2  13     1167.53     1696.46    382.61 o 
  -6   2  13        0.13     -149.11    253.55 o 
  -5   2  13     4429.80     3916.47    410.21 o 
  -4   2  13     5534.35     6083.29    406.16 o 
  -3   2  13     3596.65     3535.45    262.87 o 
  -2   2  13    11024.79    10942.27    374.33 o 
  -1   2  13     1987.93     2629.00    284.26 o 
   0   2  13    11546.69    11473.54    378.89 o 
   1   2  13       96.72      208.58    125.44 o 
   2   2  13     1266.42     1268.47    187.65 o 
   3   2  13     1595.68     1688.17    281.41 o 
   4   2  13     3926.90     3563.72    254.99 o 
   5   2  13     4904.34     4582.55    348.97 o 
   6   2  13     7986.05     7986.42    567.61 o 
   7   2  13     2333.73     2400.56    232.23 o 
   8   2  13     2281.10     2575.30    281.00 o 
   9   2  13       65.14       19.67    107.78 o 
  10   2  13       50.10       86.89    130.10 o 
  11   2  13       18.10     -114.89     98.07 o 
  12   2  13      371.60      248.67    147.46 o 
  13   2  13      349.41      227.69    151.25 o 
  14   2  13      779.52      787.30    213.29 o 
  15   2  13      963.35     1162.32    250.75 o 
  16   2  13      862.32      902.33    236.39 o 
  17   2  13      429.59      620.65    220.74 o 
  18   2  13        2.58      -82.90    146.58 o 
  19   2  13       39.84        5.23    153.05 o 
 -21   3  13     1225.31     1134.83    352.19 o 
 -20   3  13       53.99       62.19    237.59 o 
 -19   3  13     3794.02     4115.91    434.18 o 
 -18   3  13      522.90      941.27    350.53 o 
 -17   3  13     4525.80     4716.89    327.31 o 
 -16   3  13      123.32       55.76    217.05 o 
 -15   3  13      259.85       83.03    199.48 o 
 -14   3  13        3.13     -172.65    187.99 o 
 -13   3  13     1848.15     1855.44    244.31 o 
 -12   3  13      835.36     1245.60    277.11 o 
 -11   3  13    10020.48     9252.46    463.02 o 
 -10   3  13     3029.79     3679.94    456.43 o 
  -9   3  13     7235.88     7219.73    405.14 o 
  -8   3  13     3680.97     3606.46    387.15 o 
  -7   3  13     2550.98     2555.97    371.80 o 
  -6   3  13      947.16      973.34    167.45 o 
  -5   3  13     3280.40     2813.54    217.22 o 
  -4   3  13     1308.65     1439.22    204.39 o 
  -3   3  13    12175.92    11639.02    389.02 o 
  -2   3  13     5163.58     5952.95    441.58 o 
  -1   3  13    12278.38    12187.98    387.93 o 
   0   3  13     1914.51     1793.77    260.33 o 
   1   3  13     3864.84     3605.83    228.77 o 
   2   3  13     1127.72      640.58    256.49 o 
   3   3  13      123.12     -172.01    167.83 o 
   4   3  13      252.02       55.55    114.73 o 
   5   3  13     2177.99     1759.37    155.90 o 
   6   3  13     3336.10     3767.95    217.10 o 
   7   3  13     6333.95     6377.60    559.83 o 
   8   3  13     6135.71     6613.31   1157.79 o 
   9   3  13     3362.63     3517.74    597.60 o 
  10   3  13     1308.57     1230.54    239.93 o 
  11   3  13      298.22      202.40    151.54 o 
  12   3  13        0.00      -80.10    109.31 o 
  13   3  13        7.38      -95.98    122.70 o 
  14   3  13      444.45      421.53    188.75 o 
  15   3  13      411.92      374.41    190.06 o 
  16   3  13      735.90      937.72    242.34 o 
  17   3  13      295.86      330.29    197.43 o 
  18   3  13      578.43      643.89    225.61 o 
  19   3  13        7.57      -68.03    143.68 o 
 -20   4  13      694.04      710.25    316.33 o 
 -19   4  13       73.61      -41.20    194.37 o 
 -18   4  13     2724.67     2987.49    290.23 o 
 -17   4  13      408.41      291.99    347.65 o 
 -16   4  13     1917.02     2271.99    309.19 o 
 -15   4  13     1490.69     1615.95    305.97 o 
 -14   4  13        9.55        5.80    259.18 o 
 -13   4  13      227.73      276.06    215.19 o 
 -12   4  13     3556.11     2806.47    331.44 o 
 -11   4  13      120.32      655.65    234.78 o 
 -10   4  13     7024.95     6226.39    386.58 o 
  -9   4  13     2080.59     2726.83    301.61 o 
  -8   4  13     7400.40     7868.92    468.64 o 
  -7   4  13     6352.20     6594.46    433.26 o 
  -6   4  13     1285.32     2112.01    485.61 o 
  -5   4  13      976.86     1063.79    387.97 o 
  -4   4  13     1521.13      859.63    440.83 o 
  -3   4  13      523.51      690.75    173.33 o 
  -2   4  13     8324.41     7349.15    380.79 o 
  -1   4  13     2538.37     2130.91    307.90 o 
   0   4  13     6674.04     4291.76   2393.97 o 
   1   4  13     4855.24     3426.31   1175.27 o 
   2   4  13     1202.39      624.94    361.66 o 
   3   4  13      765.39      162.65    208.56 o 
   4   4  13       62.47      -17.63    115.30 o 
   5   4  13      358.05      327.51    161.51 o 
   6   4  13      463.62      422.76    125.84 o 
   7   4  13     3528.65     3449.26    276.58 o 
   8   4  13     3797.07     3627.48    609.98 o 
   9   4  13     4819.92     5000.00    706.42 o 
  10   4  13     4644.88     4249.45    717.50 o 
  11   4  13      793.46      994.46    237.71 o 
  12   4  13     1257.55     1269.68    261.14 o 
  13   4  13       38.89      -23.85    136.63 o 
  14   4  13       43.13      -16.63    152.18 o 
  15   4  13      424.55      541.80    215.68 o 
  16   4  13       21.32      -40.87    154.53 o 
  17   4  13      857.57      954.61    259.81 o 
  18   4  13      221.37      157.42    182.32 o 
 -19   5  13      524.90      -37.68    357.15 o 
 -18   5  13      149.62      291.48    231.77 o 
 -17   5  13      638.23       96.01    435.74 o 
 -16   5  13      731.92      665.96    311.95 o 
 -15   5  13      421.01      349.61    293.83 o 
 -14   5  13      915.88      831.80    275.01 o 
 -13   5  13      336.95      260.41    176.17 o 
 -12   5  13        2.51     -312.39    249.40 o 
 -11   5  13      440.54      400.84    251.54 o 
 -10   5  13      239.51      136.65    209.09 o 
  -9   5  13      863.77      630.50    239.83 o 
  -8   5  13     1140.92      962.41    280.29 o 
  -7   5  13     5658.02     3952.32   2322.34 o 
  -6   5  13     4468.24     3295.14   2194.93 o 
  -5   5  13     4548.33     3643.70   2464.66 o 
  -4   5  13     1138.88      711.07    676.00 o 
  -3   5  13       31.64     -327.31    218.21 o 
  -2   5  13       11.06     -509.95    339.97 o 
  -1   5  13     1207.01      514.32    255.32 o 
   0   5  13     3212.20     2963.05    221.12 o 
   1   5  13     6855.95     5996.37    288.31 o 
   2   5  13     1664.50     1759.42    463.04 o 
   3   5  13     4805.59     4583.69    262.24 o 
   4   5  13      499.10      423.01    145.64 o 
   5   5  13     1111.94      556.16    160.52 o 
   6   5  13       10.17     -176.90    117.93 o 
   7   5  13       54.51     -148.17    111.17 o 
   8   5  13      554.84      324.14    164.56 o 
   9   5  13     1487.23     1652.50    238.71 o 
  10   5  13     1839.19     1738.32    257.62 o 
  11   5  13     3870.67     4133.16    379.90 o 
  12   5  13     1138.50     1242.37    363.77 o 
  13   5  13     1996.30     2019.75    296.69 o 
  14   5  13       11.74      -93.31    134.81 o 
  15   5  13      138.49      -25.56    164.12 o 
  16   5  13      550.15      479.20    221.06 o 
  17   5  13       31.96     -119.81    204.21 o 
 -18   6  13       28.33      249.20    531.99 o 
 -17   6  13      272.61      807.43    750.32 o 
 -16   6  13      239.82      471.58    512.12 o 
 -15   6  13     1117.00     1585.40    413.59 o 
 -14   6  13      582.49      944.52    238.88 o 
 -13   6  13     1257.74     1491.97    341.17 o 
 -12   6  13      800.72      584.90    297.81 o 
 -11   6  13       39.65     -179.60    183.25 o 
 -10   6  13       24.82      -43.34    194.48 o 
  -9   6  13       95.04      -39.32    163.45 o 
  -8   6  13      205.20      303.95    203.71 o 
  -7   6  13      708.64      857.87    354.27 o 
  -6   6  13     4125.63     4298.10    396.22 o 
  -5   6  13     2961.87     3367.90    370.80 o 
  -4   6  13     6108.34     5758.12    551.55 o 
  -3   6  13     1055.82      398.52    389.99 o 
  -2   6  13      922.35      234.69    245.84 o 
  -1   6  13      156.34     -317.95    211.96 o 
   0   6  13     1798.20      729.61    532.85 o 
   1   6  13      364.74      271.06    212.31 o 
   2   6  13     7134.58     8134.56    731.75 o 
   3   6  13     2341.89     2526.77    359.04 o 
   4   6  13     6168.25     5849.79    438.07 o 
   5   6  13     1631.88     1234.17    280.67 o 
   6   6  13     2161.57     2090.53    300.82 o 
   7   6  13      130.65       -3.64    111.46 o 
   8   6  13      136.89       38.07    129.68 o 
   9   6  13       53.09      -57.48    124.62 o 
  10   6  13     2199.14     2227.28    290.01 o 
  11   6  13      281.52      201.10    180.01 o 
  12   6  13     4221.62     4520.10    481.31 o 
  13   6  13      567.59      500.35    216.45 o 
  14   6  13     1996.07     2196.80    458.54 o 
  15   6  13      135.14       36.58    228.41 o 
 -16   7  13      119.17     -241.63    483.50 o 
 -15   7  13      673.85     1484.91    805.13 o 
 -14   7  13      902.47     1192.41    626.27 o 
 -13   7  13     1503.01     1921.08    367.26 o 
 -12   7  13     1358.90     1166.75    461.36 o 
 -11   7  13      988.98      918.19    528.33 o 
 -10   7  13      510.25      459.46    337.08 o 
  -9   7  13        0.01      345.47    407.84 o 
  -8   7  13      248.47      741.47    397.91 o 
  -7   7  13      753.74      994.64    551.72 o 
  -6   7  13       30.02      216.76    284.84 o 
  -5   7  13     4286.61     4231.09    417.63 o 
  -4   7  13     1719.33     1024.15    436.66 o 
  -3   7  13     2796.00     2859.00    390.70 o 
  -2   7  13     4013.95     4221.52    390.98 o 
  -1   7  13       70.81      122.70    223.40 o 
   0   7  13      349.80      339.38    289.62 o 
   1   7  13      389.93      135.98    337.28 o 
   2   7  13       83.79     -262.90    175.27 o 
   3   7  13     2354.96     2735.75    354.98 o 
   4   7  13      983.33      510.21    531.27 o 
   5   7  13     5104.79     5446.75    367.31 o 
   6   7  13     1901.03     1702.33    561.09 o 
   7   7  13     1164.61     1115.42    336.57 o 
   8   7  13     2677.67     2091.41    223.76 o 
   9   7  13      444.38      359.07    174.94 o 
  10   7  13      316.71      130.89    168.92 o 
  11   7  13     3187.45     2896.19    491.96 o 
  12   7  13       91.32       44.36    218.90 o 
  13   7  13     2097.07     2182.70    527.97 o 
  14   7  13      752.07      637.99    335.27 o 
 -13   8  13      670.54     1174.91   1017.90 o 
 -12   8  13     1118.58     1948.42   1381.74 o 
 -11   8  13     1752.47     2455.59    740.15 o 
 -10   8  13      377.67     1436.08    813.83 o 
  -9   8  13     1443.81     1738.50    341.27 o 
  -8   8  13       25.62      313.31    381.22 o 
  -7   8  13      424.35       10.96    359.14 o 
  -6   8  13      337.44      122.30    348.21 o 
  -5   8  13      673.09      479.78    374.15 o 
  -4   8  13      554.09      717.70    355.10 o 
  -3   8  13     4706.93     4814.80    537.58 o 
  -2   8  13     2126.03     2745.50    400.00 o 
  -1   8  13     3801.49     3808.67    393.44 o 
   0   8  13      403.05      487.38    275.87 o 
   1   8  13     1017.03      553.14    553.45 o 
   2   8  13      602.75      119.81    234.54 o 
   3   8  13        1.01     -295.91    197.27 o 
   4   8  13     1921.86      922.94    927.31 o 
   5   8  13     1811.49     2499.17    589.66 o 
   6   8  13      624.07     2236.27    540.64 o 
   7   8  13     5782.44     6345.66    586.95 o 
   8   8  13       40.66      879.37    408.42 o 
  11   8  13       94.44       46.66    247.71 o 
 -10   9  13     1835.57     2482.83    483.58 o 
  -9   9  13       84.61      712.78    585.85 o 
  -8   9  13      951.34      822.64    424.61 o 
  -7   9  13       53.79       58.16    359.39 o 
  -6   9  13       26.56     -185.21    341.44 o 
  -5   9  13       36.22     -314.48    322.08 o 
  -4   9  13      900.52      936.43    371.04 o 
  -3   9  13      325.86      600.83    351.73 o 
  -2   9  13     2532.31     2126.57    440.98 o 
  -1   9  13      363.00      822.84    631.95 o 
   0   9  13     3653.70     3691.88    398.75 o 
   1   9  13       11.21      300.76    306.47 o 
   2   9  13      520.41      245.10    310.43 o 
   3   9  13       21.91     -327.10    254.45 o 
   4   9  13      467.24      481.00    269.63 o 
   5   9  13       33.28      368.07    247.91 o 
   6   9  13     2513.56     3268.11    493.69 o 
   7   9  13       57.92     1395.50    458.54 o 
  -1  10  13     1974.60     2635.02    412.13 o 
 -20   0  14       41.07     -112.90    245.40 o 
 -18   0  14     1768.26     1778.22    364.69 o 
 -16   0  14     3680.02     3739.96    418.12 o 
 -14   0  14     2816.66     3359.08    577.17 o 
 -12   0  14     1171.94     1863.83    630.22 o 
 -10   0  14     2974.16     3836.64    761.11 o 
  -8   0  14     2155.54     3970.79    740.10 o 
  -6   0  14    12926.54    13626.59    872.23 o 
  -4   0  14    11387.37    10170.21    744.41 o 
  -2   0  14      919.87      671.96    471.78 o 
   0   0  14    17843.00    19872.36    891.23 o 
   2   0  14    25787.02    29797.53    829.82 o 
   4   0  14    30374.23    38035.11    957.88 o 
   6   0  14      757.48     1005.95    209.96 o 
   8   0  14     4522.71     4926.49    510.38 o 
  10   0  14    22687.97    22261.05   1162.97 o 
  12   0  14    11014.03    10649.79    782.12 o 
  14   0  14       40.44      -52.71    164.74 o 
  16   0  14      466.69      239.93    246.84 o 
  18   0  14     3880.11     3972.51    550.11 o 
 -21   1  14       63.61     -150.64    249.15 o 
 -20   1  14      963.71      522.76    421.37 o 
 -19   1  14       59.24      133.48    197.65 o 
 -18   1  14     1457.29     2547.91    757.74 o 
 -17   1  14     2029.24     2371.86    264.72 o 
 -16   1  14       29.21      228.97    224.84 o 
 -15   1  14     1394.76     2303.70    388.40 o 
 -14   1  14     2388.56     3276.73    439.35 o 
 -13   1  14     1321.99     1771.34    321.81 o 
 -12   1  14     3383.73     3887.07    801.99 o 
 -11   1  14       31.63     -227.75    321.24 o 
 -10   1  14       49.66       19.51    339.66 o 
  -9   1  14     5630.42     5174.12    477.41 o 
  -8   1  14      406.24      502.24    359.53 o 
  -7   1  14    11880.54    12201.47    598.37 o 
  -6   1  14     1458.71     2641.41    448.85 o 
  -5   1  14    11785.47    11746.22    574.61 o 
  -4   1  14      163.48      374.54    328.28 o 
  -3   1  14     1356.84     2750.17    422.74 o 
  -2   1  14    11958.95    12345.36    541.27 o 
  -1   1  14     9071.43     9197.10    372.14 o 
   0   1  14     8912.48     9470.83    370.38 o 
   1   1  14    30048.36    33019.20    708.42 o 
   2   1  14      663.84     2736.09    571.93 o 
   3   1  14    17682.26    20033.44    882.18 o 
   4   1  14     4648.75     5141.45    298.41 o 
   5   1  14     4945.35     5193.77    296.79 o 
   6   1  14     8999.57     9982.75    519.41 o 
   7   1  14      190.89      200.11    132.59 o 
   8   1  14     8677.19     8146.79    465.85 o 
   9   1  14     6332.79     6881.47    554.28 o 
  10   1  14     1494.46     1442.38    255.30 o 
  11   1  14    13231.87    13359.32    624.91 o 
  12   1  14     2193.77     1892.37    256.18 o 
  13   1  14     4950.82     4799.27    377.59 o 
  14   1  14     2210.14     2195.26    274.67 o 
  15   1  14       45.49      -14.63    130.31 o 
  16   1  14     1392.35     1542.55    283.16 o 
  17   1  14     2769.77     2703.81    320.94 o 
  18   1  14      755.36      815.02    240.40 o 
  19   1  14     3501.93     3385.13    366.51 o 
 -21   2  14      138.38      117.06    233.30 o 
 -20   2  14      180.79      341.87    229.64 o 
 -19   2  14     1194.72     1834.12    354.19 o 
 -18   2  14      270.63      549.98    193.59 o 
 -17   2  14      868.61     1222.42    392.88 o 
 -16   2  14      204.82       95.88    167.83 o 
 -15   2  14      266.24      614.46    373.72 o 
 -14   2  14      152.45      113.18    264.77 o 
 -13   2  14      557.64      842.53    268.05 o 
 -12   2  14      177.43      282.18    210.03 o 
 -11   2  14     9785.73     9266.07    948.94 o 
 -10   2  14     1384.44     2291.39    601.56 o 
  -9   2  14     6930.18     6231.02    979.02 o 
  -8   2  14     5373.91     5488.69    465.11 o 
  -7   2  14      284.35       85.08    302.55 o 
  -6   2  14     7450.69     6645.98    469.08 o 
  -5   2  14     4733.52     4651.44    424.01 o 
  -4   2  14       35.37       94.33    298.48 o 
  -3   2  14    20758.35    20110.24    544.81 o 
  -2   2  14     6037.24     6706.78    325.55 o 
  -1   2  14    20499.44    20566.99    542.55 o 
   0   2  14     7321.55     7224.03    323.50 o 
   1   2  14      390.15      312.56    138.36 o 
   2   2  14      534.85      808.13    181.01 o 
   3   2  14     3054.38     2683.97    242.82 o 
   4   2  14     1449.85     1533.15    264.12 o 
   5   2  14     7292.61     7406.00    519.04 o 
   6   2  14        9.41       71.64     96.26 o 
   7   2  14     8772.56     9423.20   1636.94 o 
   8   2  14     1015.72     1020.87    224.20 o 
   9   2  14     7441.40     8579.11    661.51 o 
  10   2  14     2267.00     2298.05    272.91 o 
  11   2  14        3.32      -70.61    109.70 o 
  12   2  14     2821.84     3003.08    307.38 o 
  13   2  14     2660.85     2564.59    292.54 o 
  14   2  14      554.74      796.75    219.14 o 
  15   2  14     9795.21     9744.94    566.30 o 
  16   2  14      105.43      149.68    165.95 o 
  17   2  14     3785.08     3719.21    372.49 o 
  18   2  14     1169.07     1343.68    297.54 o 
  19   2  14      375.16      359.94    196.71 o 
 -20   3  14      723.63      444.07    268.31 o 
 -19   3  14     1075.05     2335.51    697.39 o 
 -18   3  14      535.49     1528.60    745.09 o 
 -17   3  14       37.13     -147.11    202.67 o 
 -16   3  14       67.26       48.78    177.63 o 
 -15   3  14      235.50        1.19    281.28 o 
 -14   3  14      764.50      813.91    410.79 o 
 -13   3  14      398.32      768.20    264.29 o 
 -12   3  14     3969.15     3830.42    363.65 o 
 -11   3  14     3731.06     4034.36    357.41 o 
 -10   3  14     7563.63     7394.00    875.25 o 
  -9   3  14      475.66      931.31    382.35 o 
  -8   3  14     2426.69     2859.95    460.44 o 
  -7   3  14       98.10     -102.59    287.38 o 
  -6   3  14     2674.71     2252.56    275.40 o 
  -5   3  14      769.29      964.02    237.34 o 
  -4   3  14    33861.17    31374.49   1089.39 o 
  -3   3  14     6854.77     7872.20    704.35 o 
  -2   3  14    25104.10    24405.57    592.83 o 
  -1   3  14      253.85      764.24    316.27 o 
   0   3  14     1844.50     1858.46    214.65 o 
   1   3  14      485.17      412.65    158.86 o 
   2   3  14       30.56     -216.40    155.18 o 
   3   3  14       19.11     -168.95    113.76 o 
   4   3  14     5576.98     5123.20    336.98 o 
   5   3  14      425.27      742.43    157.73 o 
   6   3  14    16134.83    16344.59    936.07 o 
   7   3  14     1700.31     1867.36    199.86 o 
   8   3  14    11348.99    11967.78   1596.06 o 
   9   3  14      128.24       86.72    141.87 o 
  10   3  14     1964.51     1973.00    259.52 o 
  11   3  14       77.83     -100.82    113.02 o 
  12   3  14     2435.73     2119.59    275.55 o 
  13   3  14     1178.68     1308.14    261.46 o 
  14   3  14     7138.20     7006.09    634.74 o 
  15   3  14      192.48        5.39    145.62 o 
  16   3  14     6464.62     7040.07    577.45 o 
  17   3  14       24.79       -9.17    151.82 o 
  18   3  14     1797.21     1722.68    295.16 o 
 -19   4  14      415.67      428.25    300.98 o 
 -18   4  14      371.87      629.72    381.80 o 
 -17   4  14       48.49      301.72    550.90 o 
 -16   4  14      250.06      288.70    241.03 o 
 -15   4  14     2002.08     2066.67    291.99 o 
 -14   4  14     4145.81     4165.67    399.57 o 
 -13   4  14     4745.00     4457.07    380.66 o 
 -12   4  14     2067.69     2777.13    346.57 o 
 -11   4  14     4646.43     4209.96    357.89 o 
 -10   4  14     1968.74     2468.16    317.25 o 
  -9   4  14      651.43      968.22    370.17 o 
  -8   4  14     1395.43     1839.88    395.16 o 
  -7   4  14     2397.39     2856.23    364.27 o 
  -6   4  14    12603.73    11794.86    545.99 o 
  -5   4  14     7832.36     6304.63    428.26 o 
  -4   4  14    11682.06     9754.60    499.33 o 
  -3   4  14    10504.82     9345.24    442.42 o 
  -2   4  14       21.31      -56.75    114.50 o 
  -1   4  14     3274.44     2542.58    263.34 o 
   0   4  14      456.39      109.59    142.80 o 
   1   4  14     3551.45     2955.63    269.46 o 
   2   4  14      387.61       22.16    187.25 o 
   3   4  14     2061.48     1332.96    555.34 o 
   4   4  14     3224.38     2793.01    268.89 o 
   5   4  14    13344.50    12005.71    498.76 o 
   6   4  14     2658.60     2431.83    191.60 o 
   7   4  14     9118.61     8933.78    608.26 o 
   8   4  14       18.17       16.07    116.54 o 
   9   4  14     2798.61     2501.84    393.32 o 
  10   4  14     3035.92     3139.10    652.57 o 
  11   4  14     2200.68     2473.04    325.92 o 
  12   4  14     4160.50     4297.16    391.69 o 
  13   4  14     5570.32     5302.54    652.73 o 
  14   4  14     1183.75     1333.91    287.85 o 
  15   4  14     2428.54     2538.67    326.84 o 
  16   4  14      101.35      -53.08    150.94 o 
  17   4  14      922.28     1241.19    288.05 o 
 -18   5  14      267.62      591.31    311.20 o 
 -17   5  14      244.26      371.49    648.93 o 
 -16   5  14     2581.38     2883.46    414.88 o 
 -15   5  14     2043.54     2031.82    373.81 o 
 -14   5  14     2915.06     2946.26    378.52 o 
 -13   5  14     2767.84     2427.45    373.19 o 
 -12   5  14      494.16      250.14    246.13 o 
 -11   5  14      616.47      245.41    235.88 o 
 -10   5  14     1014.23     1020.95    276.55 o 
  -9   5  14      332.43      188.35    342.70 o 
  -8   5  14     2867.85     2079.74    662.33 o 
  -7   5  14     1120.03     1218.84    362.75 o 
  -6   5  14     5294.21     4956.81    411.22 o 
  -4   5  14     5296.84     2573.37   1937.54 o 
  -3   5  14     4182.69     1553.16   1516.03 o 
  -2   5  14     1712.57      420.68    846.81 o 
  -1   5  14      235.55     -121.59    246.40 o 
   0   5  14      189.65      278.38    262.96 o 
   1   5  14     4784.78     3959.06   1076.46 o 
   2   5  14     2602.16     1875.19    520.00 o 
   3   5  14    12070.52     9052.28   2863.54 o 
   4   5  14     4430.30     2982.46   1145.56 o 
   5   5  14     3723.19     2076.24    942.97 o 
   6   5  14     2832.11     2246.40    214.47 o 
   7   5  14      200.58       30.44    108.57 o 
   8   5  14       22.96      -21.55    113.84 o 
   9   5  14     4048.30     3998.07    504.91 o 
  10   5  14      915.68     1171.77    262.62 o 
  11   5  14     7677.38     7121.78    713.04 o 
  12   5  14     1321.44     1458.03    303.71 o 
  13   5  14     1956.59     2054.24    300.30 o 
  14   5  14     1302.02     1205.14    281.78 o 
  15   5  14      144.96      -47.70    150.01 o 
  16   5  14      275.30      155.49    171.04 o 
 -17   6  14     1182.13     1461.25    559.10 o 
 -16   6  14      957.09     1503.78    444.20 o 
 -15   6  14     1920.40     2330.14    703.50 o 
 -14   6  14      507.19      557.73    353.39 o 
 -13   6  14      231.77      246.64    273.87 o 
 -12   6  14      191.60      -75.34    216.18 o 
 -11   6  14      699.18      419.85    258.94 o 
 -10   6  14      108.08      158.26    295.31 o 
  -9   6  14     1365.59     1340.37    868.84 o 
  -8   6  14     4359.39     3527.22   2159.65 o 
  -7   6  14     2419.55     2143.06   1147.63 o 
  -6   6  14     1773.56     2436.45    642.02 o 
  -5   6  14     3598.70     3414.90    498.72 o 
  -4   6  14      608.92      -15.76    275.95 o 
  -3   6  14      506.51        4.92    257.49 o 
  -2   6  14       11.56     -374.61    259.02 o 
  -1   6  14     2658.01     2884.77    373.32 o 
   0   6  14     3188.58     3488.72    351.60 o 
   1   6  14     5365.80     5671.22    397.62 o 
   2   6  14     4681.73     4830.08    380.09 o 
   3   6  14     1654.84     2354.67    342.52 o 
   4   6  14     5364.56     5281.71    325.68 o 
   5   6  14      402.40      188.27    147.13 o 
   6   6  14      314.40       51.82    166.79 o 
   7   6  14      368.15      164.85    127.31 o 
   8   6  14     2261.68     1727.73    247.84 o 
   9   6  14     1584.56     1393.54    276.97 o 
  10   6  14     3702.02     3325.02    347.96 o 
  11   6  14      196.80      236.94    190.16 o 
  12   6  14     2201.87     2075.74    325.85 o 
  13   6  14       33.47      -61.84    144.24 o 
  14   6  14      272.12       63.41    161.73 o 
  15   6  14        0.20     -156.11    205.07 o 
 -15   7  14       88.53      688.28   1249.89 o 
 -14   7  14      223.98      453.77    583.40 o 
 -13   7  14      309.89      516.66    477.52 o 
 -12   7  14       10.28      114.33    438.19 o 
 -11   7  14     1046.20     1218.42    524.18 o 
 -10   7  14     1947.21     1358.00    688.82 o 
  -9   7  14     1658.15     1927.11    452.37 o 
  -8   7  14     4672.74     5100.19    527.37 o 
  -7   7  14     4544.79     4214.14    442.24 o 
  -6   7  14     1542.74     1302.82    433.19 o 
  -5   7  14     1286.06     1144.45    431.03 o 
  -4   7  14       42.60     -138.45    304.02 o 
  -3   7  14     1599.05      957.80    473.95 o 
  -2   7  14     1847.54     1722.99    632.23 o 
  -1   7  14     3500.62     3460.35    378.76 o 
   0   7  14     2007.89     1385.19    686.09 o 
   1   7  14      955.72      727.75    316.02 o 
   2   7  14     1524.14     1129.74    657.15 o 
   3   7  14      644.45      258.56    254.27 o 
   4   7  14      433.66      186.46    259.34 o 
   5   7  14        0.20       90.29    231.19 o 
   6   7  14     1201.28     2089.66    530.27 o 
   7   7  14     1169.15      999.77    332.59 o 
   8   7  14     1683.11     1171.96    237.06 o 
   9   7  14      942.76      899.22    234.34 o 
  10   7  14      622.83      548.86    209.65 o 
  11   7  14      818.98      706.53    359.74 o 
  12   7  14       58.97        7.49    203.06 o 
  13   7  14       73.07      301.57    288.90 o 
 -12   8  14     2010.98     2286.26    911.64 o 
 -11   8  14      777.09     1429.52    428.32 o 
 -10   8  14     3173.05     3546.98   1383.40 o 
  -9   8  14     1879.08     1201.76    438.54 o 
  -8   8  14      577.79      529.65    378.70 o 
  -7   8  14     1411.06     1013.23    396.48 o 
  -6   8  14      120.14      164.00    359.37 o 
  -5   8  14      298.39      244.64    563.68 o 
  -4   8  14     1384.58     1623.96    402.43 o 
  -3   8  14     1146.21     1678.54    427.97 o 
  -2   8  14     1827.79     2011.53    422.57 o 
  -1   8  14      293.99      399.58    330.80 o 
   0   8  14     1495.22     1075.08    397.34 o 
   1   8  14      668.02       84.84    295.33 o 
   2   8  14      410.86        5.34    249.84 o 
   3   8  14       14.96      -42.92    229.92 o 
   4   8  14      639.85      580.80    234.06 o 
   5   8  14     1035.17     1200.54    921.26 o 
   6   8  14     1628.70     2760.47    482.17 o 
   7   8  14     1671.55     1632.32    731.01 o 
  -9   9  14      867.44     1151.21    739.66 o 
  -8   9  14        0.39     -354.87    434.85 o 
  -7   9  14       59.17      370.39    548.41 o 
  -6   9  14       98.96     -208.79    414.15 o 
  -5   9  14     1751.33     1294.64    423.23 o 
  -4   9  14      273.15      512.79    382.52 o 
  -3   9  14     1418.32     1517.08    413.61 o 
  -2   9  14      358.76     1172.65    403.19 o 
  -1   9  14     1970.76     2484.10    409.63 o 
   0   9  14      377.80      757.50    360.61 o 
   1   9  14      391.96      292.12    319.44 o 
   2   9  14       82.57       31.11    289.72 o 
   3   9  14      528.19      358.96    303.08 o 
   4   9  14      661.36      881.76    539.48 o 
   5   9  14     1351.22     2434.14    465.73 o 
   6   9  14      591.95     2253.54    561.36 o 
 -19   0  15      477.11      765.97    301.98 o 
 -17   0  15     8347.94     7720.21    715.34 o 
 -15   0  15     3464.88     4214.32    614.30 o 
 -13   0  15     2817.01     3756.62    769.75 o 
 -11   0  15     2410.84     3420.68    792.20 o 
  -9   0  15    14700.23    14234.56    976.14 o 
  -7   0  15    19148.79    21194.52   1114.32 o 
  -5   0  15     5013.46     5655.94    685.40 o 
  -3   0  15     1203.39     1205.11    542.08 o 
  -1   0  15    12194.77    12144.67    764.28 o 
   1   0  15    19830.02    22375.59    732.97 o 
   3   0  15    11959.17    13004.48    532.63 o 
   5   0  15     1357.70     1437.26    250.36 o 
   7   0  15      795.18      792.37    293.22 o 
   9   0  15     4323.95     4286.57    513.26 o 
  11   0  15     2311.42     2225.04    396.91 o 
  13   0  15      291.00      381.65    232.16 o 
  15   0  15       98.05     -100.52    192.70 o 
  17   0  15      816.05     1050.15    359.74 o 
 -21   1  15      290.49       50.98    329.23 o 
 -20   1  15      248.99      153.82    254.04 o 
 -19   1  15     1459.92     1988.66    404.25 o 
 -18   1  15     3105.94     4414.96    443.02 o 
 -17   1  15       11.15      663.11    330.73 o 
 -16   1  15     6451.67     6576.72    420.51 o 
 -15   1  15     2008.70     2868.77    424.52 o 
 -14   1  15     1767.79     2747.95    484.78 o 
 -13   1  15     3875.85     3792.52    802.85 o 
 -12   1  15        0.90      -45.52    396.76 o 
 -11   1  15     3471.66     4361.63    598.66 o 
 -10   1  15     3559.55     4369.49    591.71 o 
  -9   1  15      403.93      447.74    382.33 o 
  -8   1  15     7887.39     7889.23    561.96 o 
  -7   1  15     1049.10     2550.71    467.72 o 
  -6   1  15    12328.93    12788.91    637.61 o 
  -5   1  15     3827.91     4413.83    454.88 o 
  -4   1  15     1923.03     2573.67    465.44 o 
  -3   1  15     2591.44     3307.27    484.32 o 
  -2   1  15     3702.41     3643.65    396.49 o 
  -1   1  15        3.28      230.64    147.86 o 
   0   1  15    13220.24    14012.14    459.78 o 
   1   1  15     2385.25     3823.10    523.49 o 
   2   1  15    17053.92    18747.51    714.07 o 
   3   1  15     4042.59     5439.99    255.65 o 
   4   1  15     3414.22     4223.49    247.47 o 
   5   1  15     1933.84     2423.67    189.06 o 
   6   1  15       75.94       55.45     96.12 o 
   7   1  15      721.55     1059.08    294.66 o 
   8   1  15     1063.75      980.89    229.31 o 
   9   1  15       43.47       -5.15    121.37 o 
  10   1  15     2080.74     1912.48    264.84 o 
  11   1  15      512.57      474.92    194.66 o 
  12   1  15     2141.74     2289.14    281.36 o 
  13   1  15      631.93      596.63    198.72 o 
  14   1  15      260.49      279.82    171.74 o 
  15   1  15      106.54       12.94    143.38 o 
  16   1  15      376.46      411.26    189.91 o 
  17   1  15        0.03       83.37    162.04 o 
  18   1  15      486.73      513.80    224.22 o 
 -20   2  15     1526.47     1553.71    321.25 o 
 -19   2  15      308.54      482.66    199.64 o 
 -18   2  15      316.52      389.16    294.18 o 
 -17   2  15     1542.68     1540.72    318.90 o 
 -16   2  15      454.64      371.13    341.72 o 
 -15   2  15     2266.25     2657.72    367.88 o 
 -14   2  15     5011.60     5215.86    430.14 o 
 -13   2  15     1459.39     1886.71    477.15 o 
 -12   2  15     3774.84     4342.69    579.85 o 
 -11   2  15       16.97      408.85    359.49 o 
 -10   2  15     2503.29     3168.56    526.47 o 
  -9   2  15      431.86      278.66    356.13 o 
  -8   2  15      106.57     -185.91    319.41 o 
  -7   2  15     1859.78     2198.78    459.94 o 
  -6   2  15     6977.77     6955.11    503.66 o 
  -5   2  15     4828.89     4473.35    455.30 o 
  -4   2  15    17268.62    16692.46    521.27 o 
  -3   2  15      509.52      998.38    261.83 o 
  -2   2  15     6382.33     6445.64    332.38 o 
  -1   2  15      223.81      361.72    144.86 o 
   0   2  15       10.23      -70.85    120.50 o 
   1   2  15     4041.89     3984.37    268.09 o 
   2   2  15     4028.43     3922.79    258.20 o 
   3   2  15     3588.87     3750.20    262.15 o 
   4   2  15     8029.61     7785.89    487.38 o 
   5   2  15     2889.28     3552.44    303.85 o 
   6   2  15     3109.33     2828.81    263.35 o 
   7   2  15       87.96      121.41    141.05 o 
   8   2  15      164.55      121.68    146.96 o 
   9   2  15      426.62      262.72    175.36 o 
  10   2  15      484.76      228.45    178.29 o 
  11   2  15     1398.97     1553.77    263.65 o 
  12   2  15     1322.29     1383.49    260.23 o 
  13   2  15     1458.17     1653.19    257.03 o 
  14   2  15     2371.55     2394.53    302.07 o 
  15   2  15      272.23      250.08    188.92 o 
  16   2  15      130.05      201.05    182.11 o 
  17   2  15       18.35      -20.91    152.63 o 
  18   2  15       73.49       27.98    156.73 o 
 -20   3  15      133.20       19.56    226.53 o 
 -19   3  15     1222.35     1568.15    385.96 o 
 -18   3  15        2.26      102.08    201.45 o 
 -17   3  15       18.84      -64.36    884.20 o 
 -16   3  15       78.47       13.82    257.78 o 
 -15   3  15     3097.96     2534.28    352.84 o 
 -14   3  15      440.42      574.73    279.50 o 
 -13   3  15     8114.34     7078.24    458.43 o 
 -12   3  15     1567.71     2715.02    455.84 o 
 -11   3  15     4086.75     3962.65    462.44 o 
 -10   3  15        3.38     -104.67    326.57 o 
  -9   3  15        4.05     -251.59    317.64 o 
  -8   3  15      311.16      -55.96    325.93 o 
  -7   3  15     2200.06     2148.67    454.33 o 
  -6   3  15       22.53       -8.93    313.13 o 
  -5   3  15    12436.20    11002.13    416.84 o 
  -4   3  15     4434.10     5883.20    456.12 o 
  -3   3  15    13365.20    12001.73    433.58 o 
  -2   3  15     3674.61     4334.54    294.49 o 
  -1   3  15     6597.66     6028.32    310.22 o 
   0   3  15      142.99     -129.36    133.07 o 
   1   3  15      175.74     -171.67    151.19 o 
   2   3  15     1194.69      849.59    192.62 o 
   3   3  15     5848.01     4894.25    274.53 o 
   4   3  15     3353.97     3604.29    260.35 o 
   5   3  15     7253.39     6835.56    308.04 o 
   6   3  15     3360.72     3756.64    295.90 o 
   7   3  15     2841.26     2524.64    507.34 o 
   8   3  15      195.45      255.47    157.88 o 
   9   3  15       13.16      -75.26    107.05 o 
  10   3  15      104.28      -26.31    126.48 o 
  11   3  15      258.52      260.15    177.19 o 
  12   3  15      337.43      550.95    207.81 o 
  13   3  15      822.94     1224.00    318.55 o 
  14   3  15     1123.55     1314.98    292.79 o 
  15   3  15      721.53     1093.34    276.81 o 
  16   3  15     1037.04     1316.40    294.33 o 
  17   3  15       84.72      -48.86    142.44 o 
 -19   4  15      294.54      323.72    315.92 o 
 -18   4  15      819.70      925.68    459.77 o 
 -17   4  15      890.96     1080.87    699.82 o 
 -16   4  15       27.65      313.52    388.56 o 
 -15   4  15      104.04      484.25    413.90 o 
 -14   4  15     2615.06     2546.26    357.95 o 
 -13   4  15        1.04      489.87    691.03 o 
 -12   4  15     6405.52     5997.34    425.61 o 
 -11   4  15     1286.42     2029.55    474.60 o 
 -10   4  15     1451.02     1967.28    455.48 o 
  -9   4  15      149.88     -143.50    339.98 o 
  -8   4  15      703.49      339.99    407.72 o 
  -7   4  15      951.35     1152.45    384.77 o 
  -6   4  15     1168.14     1686.29    404.21 o 
  -5   4  15      135.32      309.08    331.49 o 
  -4   4  15     3671.46     3064.49    366.14 o 
  -3   4  15      795.45      933.57    353.38 o 
  -2   4  15     4345.96     3326.47    255.03 o 
  -1   4  15     3137.15     2682.76    232.54 o 
   0   4  15     1125.66      717.08    186.72 o 
   1   4  15     1152.21      922.63    230.46 o 
   2   4  15       23.12     -148.00    138.65 o 
   3   4  15        9.24     -160.22    161.91 o 
   4   4  15     1492.93     1214.19    315.11 o 
   5   4  15     2280.92     1989.89    228.19 o 
   6   4  15     2715.22     2391.18    219.23 o 
   7   4  15     4253.64     3983.77    647.26 o 
   8   4  15     3272.58     3221.65    463.81 o 
   9   4  15     2987.96     2798.59    518.63 o 
  10   4  15      295.34      274.12    176.05 o 
  11   4  15       42.43      -36.04    137.99 o 
  12   4  15        0.08       17.82    166.45 o 
  13   4  15      692.46      664.34    231.87 o 
  14   4  15       58.53       -7.05    165.47 o 
  15   4  15      906.82      902.50    259.22 o 
  16   4  15      185.71       97.12    167.80 o 
  17   4  15      866.36      969.97    261.01 o 
 -18   5  15      990.47     1680.40    585.82 o 
 -17   5  15      260.64     1635.50   1751.25 o 
 -16   5  15     2707.11     3203.02    697.67 o 
 -15   5  15       48.46      248.75    349.20 o 
 -14   5  15     1015.01      640.98    306.59 o 
 -13   5  15       26.48       99.28    224.66 o 
 -12   5  15      338.80      109.88    236.80 o 
 -11   5  15     1022.53      971.43    425.01 o 
 -10   5  15     3530.24     3616.18    412.25 o 
  -9   5  15     2688.78     2545.62    410.04 o 
  -8   5  15     1692.73     1630.09    471.51 o 
  -7   5  15     1154.50      860.58    366.65 o 
  -6   5  15     2795.42     1828.23    406.07 o 
  -5   5  15       26.80     -161.63    296.86 o 
  -4   5  15      808.32      104.26    468.61 o 
  -3   5  15      951.92      145.27    319.78 o 
  -2   5  15     1236.00      656.81    373.57 o 
  -1   5  15     5372.74     4591.71    550.97 o 
   0   5  15     4076.61     4101.48    514.99 o 
   1   5  15     3352.39     2698.95    277.65 o 
   2   5  15     3568.35     3187.90    299.51 o 
   3   5  15      349.95      301.71    186.32 o 
   4   5  15        8.86     -156.14    125.36 o 
   5   5  15      641.09      329.84    315.56 o 
   6   5  15     1596.48     1535.68    240.03 o 
   7   5  15     1522.54     1521.99    246.12 o 
   8   5  15     2846.68     2464.14    292.71 o 
   9   5  15     3381.00     3804.62    532.40 o 
  10   5  15     1769.35     1825.30    293.48 o 
  11   5  15     1793.92     2067.39    408.29 o 
  12   5  15        1.43      -78.97    146.33 o 
  13   5  15       44.98       15.25    182.08 o 
  14   5  15      235.24      254.25    190.53 o 
  15   5  15      360.82      249.64    192.76 o 
 -16   6  15      580.94     1753.39   1627.06 o 
 -15   6  15     1301.24     2345.71    990.37 o 
 -14   6  15      868.09      627.39    316.41 o 
 -13   6  15      578.97      222.95    533.68 o 
 -12   6  15        2.67     -127.26    421.91 o 
 -11   6  15      242.44      558.17    698.62 o 
 -10   6  15     2122.93     2612.97    985.99 o 
  -9   6  15     3228.02     3870.76    520.74 o 
  -8   6  15     3497.85     4179.55    433.46 o 
  -7   6  15     3819.80     4124.49    426.43 o 
  -6   6  15     1871.56      939.95    369.62 o 
  -5   6  15      571.33       50.46    524.96 o 
  -4   6  15      441.97     -217.78    483.98 o 
  -3   6  15        1.48       26.29    296.86 o 
  -2   6  15     1592.15     1112.80    972.68 o 
  -1   6  15      392.48      916.21    487.35 o 
   0   6  15     3747.28     5027.53    580.62 o 
   1   6  15     3077.88     3408.59    507.22 o 
   2   6  15     4832.78     3759.02    919.78 o 
   3   6  15     2112.11     1234.09    972.68 o 
   4   6  15     1385.25      352.08    716.33 o 
   5   6  15      233.49     -135.98    144.88 o 
   6   6  15       85.00       21.58    139.86 o 
   7   6  15       78.40      -61.95    108.67 o 
   8   6  15     3049.71     2387.65    282.27 o 
   9   6  15      233.79      300.15    183.33 o 
  10   6  15     4468.86     4095.24    393.16 o 
  11   6  15      888.33      760.58    251.03 o 
  12   6  15     2048.15     2182.65    319.36 o 
  13   6  15      435.59      284.41    195.94 o 
  14   6  15        2.04      -91.39    136.82 o 
 -14   7  15      654.33      716.21    496.07 o 
 -13   7  15      270.39      195.50    535.40 o 
 -12   7  15      613.68      363.30    638.35 o 
 -11   7  15        7.37       15.58    593.62 o 
 -10   7  15       86.18       67.99    407.54 o 
  -9   7  15      346.13      402.40    407.02 o 
  -8   7  15     1121.30     1031.16    425.54 o 
  -7   7  15     2039.25     1393.89    895.92 o 
  -6   7  15     1429.90      998.38    506.06 o 
  -5   7  15     2466.72     1206.66    402.04 o 
  -4   7  15     1753.24      849.02    379.75 o 
  -3   7  15       58.41     -247.03    312.84 o 
  -2   7  15      171.28     -208.40    311.38 o 
  -1   7  15      425.86      387.25    341.30 o 
   0   7  15      395.36      182.28    319.14 o 
   1   7  15     4414.87     4523.76    409.23 o 
   2   7  15     1799.58     1516.49    649.07 o 
   3   7  15     4134.37     3928.03    443.60 o 
   4   7  15     2409.17     2425.51    358.01 o 
   5   7  15      676.18      858.61    474.69 o 
   6   7  15     1983.08     2602.92    444.72 o 
   7   7  15     1070.31      991.69    717.63 o 
   8   7  15      102.28       38.02    137.15 o 
   9   7  15     3322.52     2899.32    315.60 o 
  10   7  15      483.64      219.72    184.04 o 
  11   7  15     1898.23     1589.80    283.18 o 
  12   7  15     1252.75     1350.57    428.31 o 
 -11   8  15      334.45      583.49    668.66 o 
 -10   8  15       24.26      242.97    412.43 o 
  -9   8  15       78.48     -323.32    388.78 o 
  -8   8  15      552.19       27.52    439.42 o 
  -7   8  15      282.30      -60.06    459.69 o 
  -6   8  15      647.94     1101.48    421.78 o 
  -5   8  15     2742.15     3219.72    417.41 o 
  -4   8  15      459.10     1076.24    398.22 o 
  -3   8  15     2166.61     1342.87    521.77 o 
  -2   8  15       32.68      176.99    371.16 o 
  -1   8  15      582.18      314.47    377.09 o 
   0   8  15      687.56     -213.22    349.56 o 
   1   8  15      154.35     -301.91    316.00 o 
   2   8  15     1411.60     1172.85    368.54 o 
   3   8  15     2017.10     2319.35    847.76 o 
   4   8  15      463.96     1353.96    791.94 o 
   5   8  15     3581.56     4843.88    568.24 o 
   6   8  15       62.86      762.12    459.11 o 
   7   8  15     2309.35     1371.58    249.43 o 
   8   8  15      133.57       99.66    161.01 o 
  -7   9  15        2.16     -268.98    402.62 o 
  -6   9  15      562.23      616.33    414.19 o 
  -5   9  15       77.91      184.35    505.26 o 
  -4   9  15     1571.66     1623.70    459.77 o 
  -3   9  15       17.58      266.58    380.75 o 
  -2   9  15     2195.89     2275.71    476.91 o 
  -1   9  15      120.23      433.01    376.53 o 
   0   9  15      330.01        2.55    349.52 o 
   1   9  15       55.90      -43.27    329.55 o 
   2   9  15      738.84      994.70    361.69 o 
   3   9  15        9.03      571.67    329.55 o 
   4   9  15     2062.12     2832.06    538.39 o 
   5   9  15       88.07     1965.21    550.71 o 
 -20   0  16      299.59      617.52    412.45 o 
 -18   0  16      828.84     1717.80    540.64 o 
 -16   0  16     1133.76     1931.25    617.24 o 
 -14   0  16      212.78     -156.40    506.06 o 
 -12   0  16      226.31     -276.52    542.65 o 
 -10   0  16     3704.12     3783.68    687.13 o 
  -8   0  16    13278.61    14793.59   1002.05 o 
  -6   0  16    22171.98    22818.07   1173.91 o 
  -4   0  16     1561.38     2479.37    704.52 o 
  -2   0  16    32921.45    35343.29   1365.91 o 
   0   0  16    27743.36    33095.82    955.10 o 
   2   0  16      888.76     1767.07    486.20 o 
   4   0  16      500.17      414.17    208.73 o 
   6   0  16      305.42      229.85    231.57 o 
   8   0  16    13579.86    13561.24    938.15 o 
  10   0  16    18155.71    18196.71   1101.08 o 
  12   0  16     1010.36      978.74    329.81 o 
  14   0  16      656.13      635.40    307.61 o 
  16   0  16     6281.53     6850.29    702.10 o 
  18   0  16     5316.46     5742.87    667.56 o 
 -20   1  16        4.55      104.28    197.03 o 
 -19   1  16      832.95     1183.66    298.75 o 
 -18   1  16      127.18      666.34    322.58 o 
 -17   1  16     1097.07     2153.09    415.82 o 
 -16   1  16       63.03      874.33    389.84 o 
 -15   1  16       70.67       51.40    341.65 o 
 -14   1  16       47.18     -286.75    338.79 o 
 -13   1  16      286.02      118.15    405.65 o 
 -12   1  16      264.06      219.70    408.89 o 
 -11   1  16     4499.25     4464.83    502.44 o 
 -10   1  16     2541.30     4236.15    548.36 o 
  -9   1  16     5172.51     5876.25    560.61 o 
  -8   1  16     1631.66     3780.89    985.83 o 
  -7   1  16     2808.77     3672.17    632.58 o 
  -6   1  16     4777.34     4655.24    495.48 o 
  -5   1  16      781.54      968.83    432.13 o 
  -4   1  16    16776.30    16534.33    702.00 o 
  -3   1  16     4646.60     5254.40    475.69 o 
  -2   1  16     3007.56     3391.15    290.46 o 
  -1   1  16    17945.90    20630.16    585.16 o 
   0   1  16     2519.35     3877.18    549.49 o 
   1   1  16     9120.21    10276.88    502.54 o 
   2   1  16    10292.28    13027.32    445.74 o 
   3   1  16     4437.30     5177.64    264.06 o 
   4   1  16       13.02      106.80    109.91 o 
   5   1  16     2204.45     2415.72    201.25 o 
   6   1  16     1802.65     2094.57    280.53 o 
   7   1  16     6028.85     7284.33    533.70 o 
   8   1  16     2301.40     2415.24    360.17 o 
   9   1  16    10010.57    10818.73    716.49 o 
  10   1  16      266.63      174.33    160.55 o 
  11   1  16     6857.75     6975.68    474.64 o 
  12   1  16     1936.82     2029.26    280.77 o 
  13   1  16      150.19      118.82    156.18 o 
  14   1  16     1777.67     1984.89    284.08 o 
  15   1  16     3964.94     3703.84    372.29 o 
  16   1  16      911.60     1077.12    267.63 o 
  17   1  16     3526.04     3615.81    375.56 o 
  18   1  16       29.38       76.68    167.84 o 
 -20   2  16      171.52      501.75    234.09 o 
 -19   2  16      388.57      270.45    312.63 o 
 -18   2  16      667.32      521.30    279.56 o 
 -17   2  16       86.83       -3.35    368.49 o 
 -16   2  16      143.50       76.08    318.20 o 
 -15   2  16     1006.67     1428.82    499.01 o 
 -14   2  16      420.36     1230.09    487.35 o 
 -13   2  16     2526.63     2912.81    558.52 o 
 -12   2  16     1827.84     2421.85    527.82 o 
 -11   2  16     1688.32     2244.02    496.81 o 
 -10   2  16     5827.86     4781.12    505.53 o 
  -9   2  16        0.24     -227.61    337.54 o 
  -8   2  16        2.06     -341.26    332.52 o 
  -7   2  16      592.88      724.52    399.07 o 
  -6   2  16     2000.45     3270.42    566.80 o 
  -5   2  16     8749.84     8056.32    551.09 o 
  -4   2  16     1646.31     1885.19    344.80 o 
  -3   2  16     9977.72    10376.40    425.85 o 
  -2   2  16     1607.57     1943.33    250.91 o 
  -1   2  16     1575.50     2017.81    250.04 o 
   0   2  16      619.04      760.27    197.91 o 
   1   2  16     2490.28     2697.64    554.41 o 
   2   2  16     6304.28     5858.66    395.65 o 
   3   2  16     5663.35     5914.88    277.89 o 
   4   2  16       50.86      264.69    120.01 o 
   5   2  16    13425.75    13442.32    718.56 o 
   6   2  16     6807.19     7259.05   1342.02 o 
   7   2  16     2869.47     3077.55    321.14 o 
   8   2  16     4415.95     5180.30    611.42 o 
   9   2  16     1051.41      897.32    239.05 o 
  10   2  16     1355.02     1771.53    471.49 o 
  11   2  16     5167.04     4966.85    408.00 o 
  12   2  16       13.98       47.87    135.65 o 
  13   2  16    12827.67    13043.96    674.86 o 
  14   2  16      965.48      896.41    257.80 o 
  15   2  16     1912.12     1746.69    300.05 o 
  16   2  16     1189.51     1205.59    281.06 o 
  17   2  16       37.05      -94.22    137.99 o 
 -19   3  16        1.61      838.46    354.56 o 
 -18   3  16        8.04       84.82    397.19 o 
 -17   3  16      461.46      375.41    376.88 o 
 -16   3  16     2207.64     2452.82    369.06 o 
 -15   3  16      612.49      923.19    319.98 o 
 -14   3  16     2841.75     3039.17    488.14 o 
 -13   3  16      728.09     1722.92    474.95 o 
 -12   3  16      926.41      972.15    455.23 o 
 -11   3  16        1.34     -109.14    355.35 o 
 -10   3  16       16.41     -429.30    346.20 o 
  -9   3  16       46.38     -437.09    331.57 o 
  -8   3  16     2774.26     2663.50    507.60 o 
  -7   3  16     1374.41     1335.57    428.85 o 
  -6   3  16     5244.69     4229.82    448.08 o 
  -5   3  16     1692.41     2239.61    539.10 o 
  -4   3  16     9832.81     9340.13    402.78 o 
  -3   3  16     1442.66     1910.29    313.15 o 
  -2   3  16     2832.22     2959.46    282.98 o 
  -1   3  16       97.62      -14.74    140.73 o 
   0   3  16      858.30      499.47    178.58 o 
   1   3  16       43.84      -99.67    118.61 o 
   2   3  16     3999.51     3122.64    253.34 o 
   3   3  16     2435.09     2298.97    236.92 o 
   4   3  16    13329.61    12676.10    424.45 o 
   5   3  16      854.58     1055.82    181.56 o 
   6   3  16    11935.88    11761.71    492.13 o 
   7   3  16      476.83      309.15    174.58 o 
   8   3  16       73.70      -61.46    118.45 o 
   9   3  16      155.94      124.11    142.79 o 
  10   3  16     3571.97     4474.65    915.55 o 
  11   3  16     2327.45     2074.84    292.85 o 
  12   3  16    10031.01    10677.81   1462.35 o 
  13   3  16       23.70       67.34    153.29 o 
  14   3  16     4544.74     4626.79    418.63 o 
  15   3  16       59.15       49.90    145.87 o 
  16   3  16     1120.68      900.10    257.51 o 
  17   3  16        5.02     -117.43    144.24 o 
 -18   4  16      650.44      881.45    843.06 o 
 -17   4  16      878.91      951.70    658.23 o 
 -16   4  16     2451.40     2563.07    386.64 o 
 -15   4  16     1310.49     1317.74    497.16 o 
 -14   4  16      885.57      827.38    417.15 o 
 -13   4  16     1284.17     1616.22   1092.05 o 
 -12   4  16      417.66      925.16    439.61 o 
 -11   4  16       64.11      -12.84    565.21 o 
 -10   4  16       48.46     -478.37    509.22 o 
  -9   4  16     1550.95      698.89    620.85 o 
  -8   4  16     2619.01     2295.86    491.46 o 
  -7   4  16     6863.50     5467.03    461.15 o 
  -6   4  16     5564.30     5014.51    446.31 o 
  -5   4  16     6162.81     5389.12    443.29 o 
  -4   4  16     1548.77     1686.22    414.76 o 
  -3   4  16     3056.19     2520.68    395.36 o 
  -2   4  16       53.31     -115.77    303.17 o 
  -1   4  16       16.07     -118.90    119.93 o 
   0   4  16     3010.68     2379.19    383.08 o 
   1   4  16     8684.25     7620.31    346.78 o 
   2   4  16     5053.49     4344.38    280.25 o 
   3   4  16     6871.73     5879.83    315.52 o 
   4   4  16     2252.66     1945.46    244.25 o 
   5   4  16     3996.65     3588.54    228.46 o 
   6   4  16        4.45       18.61    103.21 o 
   7   4  16       41.65      -21.24    120.73 o 
   8   4  16     3644.51     3991.24    363.57 o 
   9   4  16     2426.53     2495.35    313.06 o 
  10   4  16     4847.52     4737.03    778.81 o 
  11   4  16     4080.22     4234.09    405.11 o 
  12   4  16      695.64      633.88    237.37 o 
  13   4  16     2802.63     3181.02    367.30 o 
  14   4  16       57.49      -90.32    157.87 o 
  15   4  16     1507.68     1660.46    323.33 o 
  16   4  16      676.60      434.16    220.93 o 
 -17   5  16      442.98      173.09    387.12 o 
 -16   5  16      898.17     1528.10    888.09 o 
 -15   5  16     1919.05     1275.42    493.89 o 
 -14   5  16      219.73      171.23    255.53 o 
 -13   5  16     1022.12      677.16    414.89 o 
 -12   5  16       79.30      123.03    533.73 o 
 -11   5  16      292.36      305.46    846.91 o 
 -10   5  16     2066.41     3119.77    869.25 o 
  -9   5  16     3500.33     3862.89    973.57 o 
  -8   5  16     4879.68     4305.41    631.28 o 
  -7   5  16     4061.33     3374.24    417.09 o 
  -6   5  16     1454.10      909.89    395.89 o 
  -5   5  16     1416.49      698.25    378.99 o 
  -4   5  16      285.77     -134.01    321.76 o 
  -3   5  16       57.12      -47.49    315.64 o 
  -2   5  16     1168.12     1299.24    615.81 o 
  -1   5  16     9308.09     9508.99    719.08 o 
   0   5  16     3746.99     5037.61    560.18 o 
   1   5  16     7234.78     6658.57    608.83 o 
   2   5  16     3116.38     1949.57    554.95 o 
   3   5  16     1967.48     1364.09    519.84 o 
   4   5  16     1897.98     1148.67    589.48 o 
   5   5  16        0.96      -65.50    120.79 o 
   6   5  16       93.39       87.70    116.39 o 
   7   5  16     1437.80     1073.43    236.26 o 
   8   5  16     2307.03     1667.28    261.26 o 
   9   5  16     4128.35     3600.77    362.11 o 
  10   5  16      513.75      347.95    210.86 o 
  11   5  16     2628.01     2413.20    327.90 o 
  12   5  16     1556.44     1406.11    305.00 o 
  13   5  16      280.96      229.75    192.71 o 
  14   5  16      180.54       66.93    168.37 o 
  15   5  16      183.85      214.51    185.64 o 
 -15   6  16      785.33      803.90    655.29 o 
 -14   6  16       38.98       25.36    338.71 o 
 -13   6  16      427.35      138.63    504.32 o 
 -12   6  16      386.83      233.68    916.59 o 
 -11   6  16     3146.21     3433.33   1118.39 o 
 -10   6  16     3675.74     4071.36   1244.65 o 
  -9   6  16     5450.12     6122.64    751.04 o 
  -8   6  16     1829.25     2116.13    465.23 o 
  -7   6  16     3638.39     2859.22   1042.93 o 
  -6   6  16      963.43       96.40    364.85 o 
  -5   6  16      479.75     -481.51    321.00 o 
  -4   6  16      184.95     -380.28    402.02 o 
  -3   6  16     3589.94     1891.68   1289.11 o 
  -2   6  16     4371.81     3835.24   1753.84 o 
  -1   6  16     4505.95     3246.18   1856.34 o 
   0   6  16     3728.14     2931.06   1787.04 o 
   1   6  16     1019.99      761.78    587.43 o 
   2   6  16     4062.70     2045.30   1760.20 o 
   3   6  16      144.12     -329.31    265.61 o 
   4   6  16       38.86     -403.30    361.84 o 
   5   6  16       78.25       50.24    169.52 o 
   6   6  16     2676.31     2175.04    314.44 o 
   7   6  16     1186.44      919.39    228.19 o 
   8   6  16     2980.05     2710.60    308.03 o 
   9   6  16     1682.27     1725.67    289.69 o 
  10   6  16     2384.26     1828.22    308.18 o 
  11   6  16      391.16      403.83    214.81 o 
  12   6  16      268.55      139.30    190.12 o 
  13   6  16       33.85      -74.27    141.13 o 
 -13   7  16     2236.40     2522.21   1715.62 o 
 -12   7  16     2263.17     1711.67    858.32 o 
 -11   7  16     1232.21     1071.50    462.93 o 
 -10   7  16     2603.24     1385.92    458.92 o 
  -9   7  16      787.44      942.12    429.33 o 
  -8   7  16      769.80      718.21    403.28 o 
  -7   7  16       13.76       35.55    371.50 o 
  -6   7  16      108.79     -207.68    364.19 o 
  -5   7  16      612.37      101.18    484.23 o 
  -4   7  16      567.75     -115.58    369.04 o 
  -3   7  16     1165.45      223.03    562.24 o 
  -2   7  16     1168.16      443.24    450.19 o 
  -1   7  16      411.69      554.43    365.01 o 
   0   7  16     2343.70     1701.86   1354.44 o 
   1   7  16      484.38      146.45    497.77 o 
   2   7  16      684.57      249.00    344.44 o 
   3   7  16       14.32      160.94    280.97 o 
   4   7  16      876.35     1089.23    684.06 o 
   5   7  16     1336.81     2734.56    604.86 o 
   6   7  16     2112.61     3013.07    468.64 o 
   7   7  16     2864.14     1788.38    305.88 o 
   8   7  16     1527.96     1375.64    335.85 o 
   9   7  16     1383.01     1655.75    268.13 o 
  10   7  16      179.16      190.71    175.53 o 
  11   7  16        0.25     -130.92    128.11 o 
 -10   8  16      508.09      456.97    827.71 o 
  -9   8  16      574.66      -41.53    387.01 o 
  -8   8  16       61.19      217.41    387.05 o 
  -7   8  16       65.95      641.82    414.01 o 
  -6   8  16     1299.76     1089.93    473.66 o 
  -5   8  16      333.57      697.43    396.61 o 
  -4   8  16     2280.86     1993.00    502.03 o 
  -3   8  16      864.47      897.44    418.51 o 
  -2   8  16     1640.66     1485.32    652.24 o 
  -1   8  16     1447.81      929.32    443.57 o 
   0   8  16      121.51     -232.94    343.81 o 
   1   8  16       96.22      121.19    339.46 o 
   2   8  16     1047.99     1195.69    377.63 o 
   3   8  16      654.61      965.63    439.97 o 
   4   8  16     2032.15     2562.64    953.60 o 
   5   8  16     1814.20     2936.49    491.67 o 
   6   8  16      919.37     2177.23    582.12 o 
   7   8  16     1273.86      886.56    247.13 o 
   8   8  16       66.34      -32.56    125.59 o 
  -5   9  16     1523.03     1282.93    446.03 o 
  -4   9  16      491.89     1150.81    438.93 o 
  -3   9  16     2389.18     2419.27    493.34 o 
  -2   9  16       94.95      107.83    378.03 o 
  -1   9  16      212.71      236.62    375.68 o 
   0   9  16      275.18      292.62    607.46 o 
   1   9  16      914.20      989.14    752.62 o 
   2   9  16      764.91     1311.26    713.89 o 
 -19   0  17     5137.85     5186.43    614.30 o 
 -17   0  17     3512.56     3645.21    625.24 o 
 -15   0  17        3.00     -517.29    489.08 o 
 -13   0  17     4399.28     3633.70    694.33 o 
 -11   0  17    10538.43    11000.41    941.60 o 
  -9   0  17     9368.19    10155.53    915.98 o 
  -7   0  17     5765.77     5119.94    730.89 o 
  -5   0  17       57.77     -301.11    545.79 o 
  -3   0  17    14637.58    14336.75    910.22 o 
  -1   0  17    21268.67    22653.12   1065.09 o 
   1   0  17     5813.74     6466.96    431.28 o 
   3   0  17      112.05      -53.75    170.99 o 
   5   0  17     3141.90     3325.80    625.18 o 
   7   0  17     7707.28     8917.43    795.94 o 
   9   0  17     6006.61     6792.43    685.69 o 
  11   0  17      162.56      207.96    240.50 o 
  13   0  17      200.18       96.20    222.65 o 
  15   0  17     2586.57     2877.14    494.26 o 
  17   0  17     1490.69     1633.14    457.96 o 
 -19   1  17       25.76      759.98    374.15 o 
 -18   1  17     3546.96     3908.10    459.74 o 
 -17   1  17      781.12     1487.93    411.42 o 
 -16   1  17     2519.10     2560.79    511.56 o 
 -15   1  17     1608.94     1767.19    476.40 o 
 -14   1  17      337.03      155.33    398.12 o 
 -13   1  17      890.29     1107.53    471.33 o 
 -12   1  17     5205.26     4124.54    510.96 o 
 -11   1  17       95.79      637.70    420.79 o 
 -10   1  17    10172.94     9817.41    764.28 o 
  -9   1  17      866.51     2359.41    515.55 o 
  -8   1  17     4629.11     4857.44    525.82 o 
  -7   1  17     1528.38     2578.17    531.66 o 
  -6   1  17      354.37      588.65    421.64 o 
  -5   1  17     3793.25     3586.31    470.43 o 
  -4   1  17     3136.40     3470.54    459.90 o 
  -3   1  17     1145.76     2115.24    452.65 o 
  -2   1  17    12085.48    12975.67    484.85 o 
  -1   1  17      890.75     2970.60    385.20 o 
   0   1  17    14773.39    16176.02    520.15 o 
   1   1  17     3611.73     4704.02    403.36 o 
   2   1  17     4859.29     5652.58    291.57 o 
   3   1  17     4798.78     5447.81    287.41 o 
   4   1  17        1.52       10.66    118.99 o 
   5   1  17     1399.06     1638.47    211.41 o 
   6   1  17     3352.73     3478.63    498.15 o 
   7   1  17        9.59       43.91    153.19 o 
   8   1  17     5747.89     6035.83    527.08 o 
   9   1  17     1067.35     1164.43    265.91 o 
  10   1  17     1646.71     1626.89    282.97 o 
  11   1  17      793.15      626.89    215.01 o 
  12   1  17        1.95      -92.15    129.12 o 
  13   1  17       92.23       26.81    143.22 o 
  14   1  17      879.95      864.84    251.78 o 
  15   1  17        0.02      -11.73    155.27 o 
  16   1  17     1288.33     1351.04    297.11 o 
  17   1  17      163.56      247.70    181.09 o 
 -19   2  17      538.25     1081.66    751.61 o 
 -18   2  17       19.98       14.16    700.99 o 
 -17   2  17     1373.32     1878.49    468.67 o 
 -16   2  17     4029.56     3941.14    524.06 o 
 -15   2  17      774.49     1301.73    493.54 o 
 -14   2  17     4739.68     5138.04    587.53 o 
 -13   2  17        4.41      -38.18    409.43 o 
 -12   2  17     1734.27     2250.40    546.55 o 
 -11   2  17     2364.50     2966.42    567.70 o 
 -10   2  17      667.78      910.49    445.81 o 
  -9   2  17     4554.18     3948.85    500.93 o 
  -8   2  17     4540.54     4109.98    511.25 o 
  -7   2  17      501.57      454.55    402.76 o 
  -6   2  17    10912.20     9909.47    603.95 o 
  -5   2  17       59.85      609.91    388.38 o 
  -4   2  17     6472.18     5829.06    354.99 o 
  -3   2  17     3399.35     3478.97    291.56 o 
  -2   2  17       46.14      147.58    153.39 o 
  -1   2  17    10733.69    11186.81    444.92 o 
   0   2  17     7015.91     7361.38    473.36 o 
   1   2  17     6816.72     6950.90    433.39 o 
   2   2  17     9396.64     9753.55    468.26 o 
   3   2  17     1306.20     1973.31    206.01 o 
   4   2  17     4359.48     4507.58    263.67 o 
   5   2  17      705.64      606.79    164.62 o 
   6   2  17      137.07       23.31    136.68 o 
   7   2  17     1021.01      963.42    243.59 o 
   8   2  17      425.01      678.59    223.62 o 
   9   2  17     1461.03     1154.95    269.84 o 
  10   2  17     2645.50     2854.34    442.32 o 
  11   2  17      904.77     1020.09    256.94 o 
  12   2  17     1654.04     1867.77    321.90 o 
  13   2  17      248.91      338.57    202.36 o 
  14   2  17      218.90      -37.33    152.83 o 
  15   2  17      164.03      109.19    175.35 o 
  16   2  17       67.11      -39.82    150.69 o 
 -18   3  17        7.85      161.11    337.29 o 
 -17   3  17      909.17      821.74    843.79 o 
 -16   3  17        3.02      317.94    578.39 o 
 -15   3  17     4393.81     4351.32    549.96 o 
 -14   3  17      445.70      774.07    570.14 o 
 -13   3  17     4118.60     4307.82    544.22 o 
 -12   3  17      234.75     -158.09    558.81 o 
 -11   3  17      651.97      114.54    700.14 o 
 -10   3  17       21.99     -154.09    432.34 o 
  -9   3  17     3207.26     2910.26    558.52 o 
  -8   3  17      449.87      407.69    405.77 o 
  -7   3  17     5248.95     4435.14    474.40 o 
  -6   3  17      259.55      860.72    391.11 o 
  -5   3  17     6386.84     5311.94    476.30 o 
  -4   3  17      436.06      748.79    204.16 o 
  -3   3  17     3300.20     3185.75    304.74 o 
  -2   3  17       42.71     -205.19    152.67 o 
  -1   3  17      188.07      -23.30    150.40 o 
   0   3  17      389.58      347.70    177.11 o 
   1   3  17     1345.17     1640.85    258.27 o 
   2   3  17     1230.01     1502.26    237.81 o 
   3   3  17     5754.56     5040.24    309.10 o 
   4   3  17      788.41      675.77    165.38 o 
   5   3  17     1706.94     1677.89    247.60 o 
   6   3  17      436.23      433.89    184.22 o 
   7   3  17        1.00      -15.62    116.06 o 
   8   3  17       11.94      -99.56    112.26 o 
   9   3  17      933.48      990.25    331.52 o 
  10   3  17      791.67      770.58    311.78 o 
  11   3  17     1212.47     1382.34    302.99 o 
  12   3  17     1661.86     1916.00    296.63 o 
  13   3  17      798.72      890.61    261.30 o 
  14   3  17      850.26      713.14    243.53 o 
  15   3  17      277.79       62.20    173.77 o 
  16   3  17        9.72     -153.31    151.41 o 
 -18   4  17      370.24      289.19    396.33 o 
 -17   4  17      612.55      629.45    773.21 o 
 -16   4  17     1092.40     1513.31    663.89 o 
 -15   4  17       35.20      -85.12    914.28 o 
 -14   4  17     1285.77     1562.08    895.05 o 
 -13   4  17      952.91     1165.40   1015.74 o 
 -12   4  17      689.07      342.18    856.98 o 
 -11   4  17     3010.29     2443.68   1322.24 o 
 -10   4  17        5.48      413.89    505.49 o 
  -9   4  17      728.97      -28.41    840.20 o 
  -8   4  17      781.54      480.99    437.68 o 
  -7   4  17        4.13     -220.19    467.10 o 
  -6   4  17     1952.55     2648.97    490.29 o 
  -5   4  17      665.90      980.61    416.08 o 
  -4   4  17     5720.73     5177.81    446.60 o 
  -3   4  17     6561.95     5832.35    453.71 o 
  -2   4  17     1954.48     1672.40    405.26 o 
  -1   4  17     3330.49     2839.24    275.37 o 
   0   4  17      133.44      106.08    148.45 o 
   1   4  17       20.08      -20.32    273.73 o 
   2   4  17     2494.60     2188.20    269.47 o 
   3   4  17     2199.47     1760.08    243.70 o 
   4   4  17     1831.64     1838.28    285.01 o 
   5   4  17     4277.31     3881.77    267.53 o 
   6   4  17     1434.97     1566.78    237.34 o 
   7   4  17     2694.39     2057.33    276.55 o 
   8   4  17      353.60      345.93    202.90 o 
   9   4  17       96.20      -83.17    145.46 o 
  10   4  17        2.00     -114.39    149.75 o 
  11   4  17      326.49      460.93    216.86 o 
  12   4  17      456.52      350.16    208.76 o 
  13   4  17      781.19      857.26    267.07 o 
  14   4  17      932.23     1116.97    282.61 o 
  15   4  17      771.03     1007.52    276.59 o 
 -16   5  17      466.85      693.13    331.25 o 
 -15   5  17      304.96      825.22    503.19 o 
 -14   5  17      116.71      537.47    506.06 o 
 -13   5  17      651.29      193.98   1391.93 o 
 -12   5  17     2272.32     1957.36   1219.55 o 
 -11   5  17     1489.96     1480.27    811.37 o 
 -10   5  17     4066.35     3696.88    676.98 o 
  -9   5  17       40.65      345.83    554.17 o 
  -8   5  17     2045.43     1043.30    456.01 o 
  -7   5  17      591.30      -27.36    393.52 o 
  -6   5  17      132.84     -277.61    366.45 o 
  -5   5  17      547.00      -24.26    536.43 o 
  -4   5  17     3510.66     3116.22    388.32 o 
  -3   5  17     1618.73     1808.54    420.52 o 
  -2   5  17     6576.44     6023.05    595.73 o 
  -1   5  17     3333.92     4283.06    523.62 o 
   0   5  17     5197.96     4234.05    588.11 o 
   1   5  17      341.47      317.92    330.53 o 
   2   5  17       29.58      -79.10    140.88 o 
   3   5  17     1074.82      433.69    293.91 o 
   4   5  17     3150.13     2351.70    569.67 o 
   5   5  17     2665.88     2427.31    281.80 o 
   6   5  17     4014.24     2912.49    309.71 o 
   7   5  17     3872.35     3394.27    335.00 o 
   8   5  17     2261.54     1959.29    280.03 o 
   9   5  17     1872.05     1773.91    322.30 o 
  10   5  17      164.53        2.68    166.18 o 
  11   5  17        2.35     -172.97    153.13 o 
  12   5  17      234.34       12.05    173.19 o 
  13   5  17      709.38      717.14    241.95 o 
  14   5  17      743.00      996.93    276.85 o 
 -15   6  17       31.78     1006.66    546.68 o 
 -14   6  17       46.65      757.51    521.61 o 
 -13   6  17      448.48     1054.76    593.34 o 
 -12   6  17      778.53      670.86   1110.20 o 
 -11   6  17     2561.70     2705.35   1258.68 o 
 -10   6  17     1321.63     1260.34    463.51 o 
  -9   6  17     3833.56     3439.46    729.75 o 
  -8   6  17      150.01       98.57    391.57 o 
  -7   6  17      398.97     -386.40    405.46 o 
  -6   6  17        1.36     -678.35    452.23 o 
  -5   6  17      292.92     -730.60    487.06 o 
  -4   6  17      711.52     -126.68    415.62 o 
  -3   6  17      810.74      223.35    378.90 o 
  -2   6  17     1874.90     1607.70    899.23 o 
  -1   6  17     2932.80     2116.66   1341.31 o 
   0   6  17     3175.65     2600.55   1416.36 o 
   1   6  17     2959.73     1124.77   1072.62 o 
   2   6  17      296.01     -238.70    466.55 o 
   3   6  17      116.03      -86.13    441.27 o 
   4   6  17      863.47      459.57    852.13 o 
   5   6  17     1033.03     2253.25    539.48 o 
   6   6  17     3384.58     2518.76    286.44 o 
   7   6  17     1468.65     1459.78    249.92 o 
   8   6  17     2327.76     1935.48    282.95 o 
   9   6  17     1074.65      954.02    255.07 o 
  10   6  17     1142.49      902.27    259.65 o 
  11   6  17      181.94        9.93    173.30 o 
  12   6  17        0.05      -84.01    152.37 o 
 -12   7  17      452.34      319.64    564.69 o 
 -11   7  17       57.18      427.84    829.98 o 
 -10   7  17     1416.15      808.58    671.54 o 
  -9   7  17     1598.86     1131.69    805.76 o 
  -8   7  17     1233.64      861.33    540.49 o 
  -7   7  17     1165.22      804.49    412.44 o 
  -6   7  17      514.31      103.39    501.77 o 
  -5   7  17       53.16     -240.58    361.24 o 
  -4   7  17       11.33     -548.11    369.72 o 
  -3   7  17      736.15      185.73    829.20 o 
  -2   7  17       76.25       17.33    416.81 o 
  -1   7  17     1695.43      759.04   1049.43 o 
   0   7  17     1564.55      765.82   1312.46 o 
   1   7  17     1587.95      572.10   1064.27 o 
   2   7  17     2512.16     1622.70   1488.97 o 
   3   7  17      537.20      553.15    652.40 o 
   4   7  17      989.59     2351.47    577.80 o 
   5   7  17      392.17     1502.93    509.52 o 
   6   7  17       70.68       94.47    155.82 o 
   7   7  17     2233.72     1656.45    296.38 o 
   8   7  17      830.61      784.31    279.69 o 
   9   7  17     1806.75     1506.39    361.47 o 
  10   7  17     1061.76     1111.52    261.44 o 
  -9   8  17      326.89      209.77    697.18 o 
  -8   8  17      420.12      386.55    534.43 o 
  -7   8  17     2064.28     1342.55    555.75 o 
  -6   8  17      286.29      785.33    428.21 o 
  -5   8  17      768.86      562.95    433.77 o 
  -4   8  17        9.96       81.46    385.40 o 
  -3   8  17       96.32      -86.25    480.70 o 
  -2   8  17      402.11       71.92    492.99 o 
  -1   8  17      344.66      142.82    384.39 o 
   0   8  17      418.07      516.66    391.39 o 
   1   8  17     1521.82     1403.06    875.61 o 
   2   8  17      495.06     1213.26    386.25 o 
   3   8  17     2188.96     2623.92   1498.01 o 
   4   8  17       94.06     1362.37    528.26 o 
   5   8  17      956.82     2405.62    598.81 o 
 -18   0  18     1472.41     2456.89    623.57 o 
 -16   0  18      437.78      387.41    559.35 o 
 -14   0  18     1862.27     1973.02    751.18 o 
 -12   0  18     5315.02     5596.64    779.82 o 
 -10   0  18     5350.81     6566.45    823.58 o 
  -8   0  18      137.82     -178.01    566.54 o 
  -6   0  18       45.72     -403.58    554.14 o 
  -4   0  18     9522.25     9270.35    803.43 o 
  -2   0  18     9739.66    11029.20    800.84 o 
   0   0  18      729.19      927.60    302.00 o 
   2   0  18      161.26     -184.89    297.51 o 
   4   0  18       33.45      -18.84    197.86 o 
   6   0  18    23916.77    27512.25   1498.62 o 
   8   0  18    11172.20    11581.61    928.36 o 
  10   0  18     1648.53     1352.30    404.68 o 
  12   0  18     2353.98     2874.83    476.70 o 
  14   0  18     8833.91    10091.91    887.19 o 
  16   0  18     3485.71     3520.86    551.55 o 
 -19   1  18      126.15     2218.75   1519.69 o 
 -18   1  18        1.64      532.40    332.38 o 
 -17   1  18        0.20      114.55    546.70 o 
 -16   1  18      597.94      679.09    417.81 o 
 -15   1  18      455.98      425.57    418.33 o 
 -14   1  18      613.62     1117.05    476.37 o 
 -13   1  18     1403.86     2269.55    544.04 o 
 -12   1  18       17.55      593.98    444.23 o 
 -11   1  18     2713.19     3423.81    594.44 o 
 -10   1  18      905.84     2018.25    529.88 o 
  -9   1  18     1049.26     1699.94    519.15 o 
  -8   1  18      983.76     1140.01    493.63 o 
  -7   1  18        1.79     -259.89    361.52 o 
  -6   1  18     1273.51     1116.59    471.96 o 
  -5   1  18     1668.06     2269.30    491.37 o 
  -4   1  18     2407.19     3994.43    553.94 o 
  -3   1  18    12718.67    14301.00    646.36 o 
  -2   1  18      252.09     1942.07    797.71 o 
  -1   1  18     5368.55     6218.52    362.99 o 
   0   1  18      719.91     1876.13    400.09 o 
   1   1  18     1623.29     1806.93    224.58 o 
   2   1  18      166.68       71.68    143.14 o 
   3   1  18     7786.86     8593.54    355.66 o 
   4   1  18     6437.44     8304.52    347.43 o 
   5   1  18     5630.45     6309.80    375.52 o 
   6   1  18     3522.09     4514.24    596.17 o 
   7   1  18     7404.47     7956.95    753.34 o 
   8   1  18      501.54      346.16    209.46 o 
   9   1  18     2552.97     2680.84    335.36 o 
  10   1  18     3676.25     3922.89    385.29 o 
  11   1  18        4.13      -28.02    143.81 o 
  12   1  18     3229.16     3207.43    361.29 o 
  13   1  18     4903.86     5090.26    511.96 o 
  14   1  18      137.81       92.61    175.60 o 
  15   1  18     3630.42     3879.27    402.04 o 
  16   1  18      220.51      147.93    179.89 o 
 -18   2  18      197.99      271.33    506.41 o 
 -17   2  18      105.86      256.94    642.74 o 
 -16   2  18     1207.93     1983.34    501.09 o 
 -15   2  18      638.55      948.65    474.05 o 
 -14   2  18      418.35      816.15    558.63 o 
 -13   2  18      577.74      507.94    535.58 o 
 -12   2  18       31.66     -193.56    486.78 o 
 -11   2  18      194.12     -294.06    426.11 o 
 -10   2  18      487.22       47.55    838.34 o 
  -9   2  18      658.78      708.00    483.11 o 
  -8   2  18       63.21       95.29    412.74 o 
  -7   2  18     2071.44     1946.31    519.68 o 
  -6   2  18     1221.51     2007.00    493.07 o 
  -5   2  18     7863.57     7597.78    405.07 o 
  -4   2  18     4413.21     4338.13    343.04 o 
  -3   2  18     1622.03     2156.21    346.44 o 
  -2   2  18     3036.65     2752.66    281.97 o 
  -1   2  18      291.11      627.03    207.54 o 
   0   2  18     1922.88     2107.91    321.83 o 
   1   2  18     8482.75     8392.41    400.03 o 
   2   2  18     2467.42     3047.67    281.50 o 
   3   2  18    10245.90    10802.12    385.82 o 
   4   2  18     5763.24     5943.20    337.38 o 
   5   2  18      269.18      266.29    158.01 o 
   6   2  18     1788.98     2016.22    335.69 o 
   7   2  18      292.60       86.22    161.81 o 
   8   2  18       17.57     -124.81    123.35 o 
   9   2  18     2273.10     2397.45    479.58 o 
  10   2  18        8.62        6.00    163.25 o 
  11   2  18     9667.14     9864.18   1672.05 o 
  12   2  18      248.49      264.93    189.81 o 
  13   2  18     2577.03     2574.91    455.36 o 
  14   2  18     1136.27     1168.76    297.11 o 
  15   2  18       68.29      -28.57    159.93 o 
  16   2  18     1077.31      985.48    283.65 o 
 -18   3  18      418.93     -728.01    678.49 o 
 -17   3  18      195.45      305.80   1060.37 o 
 -16   3  18      590.65      468.10    751.48 o 
 -15   3  18     1166.16     2652.50    705.24 o 
 -14   3  18       83.64      422.18    437.51 o 
 -13   3  18      693.95      794.18   1068.75 o 
 -12   3  18      127.50     -216.59    457.39 o 
 -11   3  18        5.81     -524.49    449.64 o 
 -10   3  18       35.68     -328.74    483.61 o 
  -9   3  18     2015.25     1445.49    715.18 o 
  -8   3  18     3368.19     3205.07    636.49 o 
  -7   3  18     5333.67     4777.88    499.73 o 
  -6   3  18     5881.41     5803.97    517.10 o 
  -5   3  18      526.94      544.79    428.46 o 
  -4   3  18     3982.61     3073.19    301.27 o 
  -3   3  18      210.71        3.35    223.63 o 
  -2   3  18        1.99     -240.67    167.78 o 
  -1   3  18     1452.81     1503.01    267.40 o 
   0   3  18     9083.34     8042.37    392.24 o 
   1   3  18     2141.93     2564.04    408.20 o 
   2   3  18     8774.24     7402.13    368.67 o 
   3   3  18      289.63      218.34    161.92 o 
   4   3  18     4456.47     4068.20    258.83 o 
   5   3  18      206.86      180.92    137.15 o 
   6   3  18      538.91      517.27    195.83 o 
   7   3  18      125.12      106.71    154.67 o 
   8   3  18     2614.20     2711.15    677.88 o 
   9   3  18     1885.85     1941.63    335.64 o 
  10   3  18     5054.66     5454.23    924.76 o 
  11   3  18      327.04      615.41    241.53 o 
  12   3  18     5374.43     6077.67   1062.65 o 
  13   3  18      115.97      183.98    184.80 o 
  14   3  18     1149.81     1285.56    298.40 o 
  15   3  18       33.43      -15.13    172.86 o 
 -17   4  18      772.63     1408.51   1134.69 o 
 -16   4  18      770.93     1315.89   1215.19 o 
 -15   4  18     1167.44     1348.82   1256.96 o 
 -14   4  18      423.97      455.85    916.60 o 
 -13   4  18        6.36      256.63    483.32 o 
 -12   4  18       31.48      416.19    534.59 o 
 -11   4  18     1234.32     1159.95   1133.82 o 
 -10   4  18     2143.52     1057.51    773.07 o 
  -9   4  18     5378.41     3916.15   1089.76 o 
  -8   4  18     3837.53     3122.01    700.76 o 
  -7   4  18     1437.00     1646.58    502.10 o 
  -6   4  18      775.08      875.65    676.44 o 
  -5   4  18      113.11      209.55    385.55 o 
  -4   4  18      389.71      490.00    569.58 o 
  -3   4  18      168.84       57.67    413.20 o 
  -2   4  18     4061.49     3679.41    825.61 o 
  -1   4  18     6000.50     5140.58    756.22 o 
   0   4  18     3009.75     2721.09    285.27 o 
   1   4  18     3128.40     2235.74    509.66 o 
   2   4  18      853.40      690.17    226.36 o 
   3   4  18     2618.88     2163.67    259.63 o 
   4   4  18       98.63      244.82    179.84 o 
   5   4  18      210.07      225.55    160.15 o 
   6   4  18     2131.75     1879.23    262.80 o 
   7   4  18     2261.85     1824.48    269.09 o 
   8   4  18     1508.80     1384.54    298.32 o 
   9   4  18     4250.22     3894.98    434.53 o 
  10   4  18     1577.25     1559.30    318.00 o 
  11   4  18     2730.52     3002.15    747.48 o 
  12   4  18      229.17      151.44    191.13 o 
  13   4  18     1027.40     1075.66    277.27 o 
  14   4  18      516.88      326.08    230.57 o 
 -15   5  18      169.36      772.19    520.46 o 
 -14   5  18       24.36      632.52    529.99 o 
 -13   5  18     1061.38      264.56   1475.88 o 
 -12   5  18     2548.42     1303.20    788.63 o 
 -11   5  18     2427.57     1792.17    791.80 o 
 -10   5  18     4759.38     4548.09    528.52 o 
  -9   5  18     1532.49     1123.26    481.98 o 
  -8   5  18     1585.52      672.68    481.15 o 
  -7   5  18      149.43     -597.73    398.49 o 
  -6   5  18      222.31     -533.07    408.00 o 
  -5   5  18        1.12     -470.53    511.68 o 
  -4   5  18     2753.15     2534.18    702.36 o 
  -3   5  18     2365.60     2051.06    562.38 o 
  -2   5  18     2699.82     2820.95    541.15 o 
  -1   5  18     4174.08     3252.79   1440.12 o 
   0   5  18     1419.67      984.17    694.01 o 
   1   5  18     2967.52     1787.25   1071.47 o 
   2   5  18     1548.10      927.95    825.35 o 
   3   5  18       60.07      -95.86    150.87 o 
   4   5  18      127.71      888.00    413.03 o 
   5   5  18     1081.97     1491.58    756.36 o 
   6   5  18     2007.23     1716.59    256.18 o 
   7   5  18     4607.05     3734.11    356.12 o 
   8   5  18     1577.03     1532.61    430.04 o 
   9   5  18     2594.19     2534.31    328.97 o 
  10   5  18     1954.98     1866.50    317.72 o 
  11   5  18      102.36      -77.38    155.85 o 
  12   5  18       39.20       42.17    164.39 o 
  13   5  18      704.52      785.62    266.41 o 
 -14   6  18      668.47      369.37   1215.76 o 
 -13   6  18     3084.35     2782.82   1641.84 o 
 -12   6  18     1875.00     1153.34    995.71 o 
 -11   6  18     1816.45     1632.26    519.99 o 
 -10   6  18      442.97      272.51    427.43 o 
  -9   6  18     1229.82      353.76    404.95 o 
  -8   6  18      133.01     -417.00    445.89 o 
  -7   6  18      236.52     -103.40    477.28 o 
  -6   6  18      188.07     -413.54    369.10 o 
  -5   6  18      468.25     -188.44    391.75 o 
  -4   6  18      801.86      246.79    422.97 o 
  -3   6  18     2608.24     2398.51   1330.17 o 
  -2   6  18     1962.91     1338.59    623.44 o 
  -1   6  18     3227.41     2597.42   1514.56 o 
   0   6  18     2956.93     1083.81   1168.68 o 
   1   6  18       63.65     -641.07    455.11 o 
   3   6  18      920.45      338.26    880.23 o 
   4   6  18     2917.34     4037.86    523.34 o 
   5   6  18     3055.72     4385.31    527.37 o 
   6   6  18     2648.82     1751.50    323.73 o 
   7   6  18     3245.37     2911.01    355.05 o 
   8   6  18     1556.53     1472.01    282.90 o 
   9   6  18      269.09      232.95    182.78 o 
  10   6  18      139.42       57.44    174.02 o 
  11   6  18      126.89       81.69    180.91 o 
 -11   7  18      146.83      340.48   1119.47 o 
 -10   7  18      923.12      305.18    611.09 o 
  -9   7  18       12.42      -92.90    539.57 o 
  -8   7  18       48.65     -300.70    508.12 o 
  -7   7  18     1079.34      215.89    734.61 o 
  -6   7  18     1035.49      530.07    670.39 o 
  -5   7  18     1345.73      671.41    850.84 o 
  -4   7  18     2204.79     1084.54    894.91 o 
  -3   7  18     1890.18     1493.46   1220.96 o 
  -2   7  18     3234.17     2326.27   1130.18 o 
  -1   7  18      176.70      -72.52    619.22 o 
   0   7  18      123.19       -2.97    354.20 o 
   1   7  18      583.54      330.42    864.97 o 
   2   7  18     1722.27     1651.36   1797.49 o 
   3   7  18     2094.14     2059.79   1356.90 o 
   4   7  18     2731.45     3873.78    543.20 o 
   5   7  18     2859.87     3726.10    540.03 o 
   6   7  18     1537.56     1083.00    242.52 o 
   7   7  18      778.94      673.40    245.12 o 
   8   7  18      302.68      448.17    227.56 o 
  -7   8  18      261.48      183.75    976.76 o 
  -6   8  18     2211.41      998.67   1074.35 o 
  -5   8  18     1410.21      947.98    847.96 o 
  -4   8  18     1620.79      939.04    453.07 o 
  -3   8  18     1597.19      944.71    875.18 o 
  -2   8  18       17.29      110.77    840.42 o 
  -1   8  18       15.47     -121.57    405.25 o 
   0   8  18     1427.55     1217.66   1312.27 o 
   1   8  18      425.63      713.98    547.67 o 
   2   8  18     2242.79     2415.93   1758.51 o 
   3   8  18     1136.74     1184.99   1642.49 o 
   4   8  18      939.39     2804.25    652.38 o 
 -17   0  19      252.58     -399.27    488.22 o 
 -15   0  19     1359.50     1403.28    724.41 o 
 -13   0  19    10681.00     9974.75    955.99 o 
 -11   0  19    10529.48     9888.11    965.49 o 
  -9   0  19     1011.50     1027.13    750.60 o 
  -7   0  19     2967.85     3716.32    880.57 o 
  -5   0  19    10585.80    11228.40    917.71 o 
  -3   0  19    17870.51    18272.99   1049.84 o 
  -1   0  19     6794.21     7648.74    496.86 o 
   1   0  19      147.78      -13.25    239.93 o 
   3   0  19     8237.51     9119.25    789.18 o 
   5   0  19    13362.99    16570.86   1173.04 o 
   7   0  19     7170.81     8422.88    828.18 o 
   9   0  19      266.07      632.52    316.25 o 
  11   0  19     2482.99     2394.68    488.50 o 
  13   0  19     2612.63     2337.08    498.29 o 
  15   0  19     1499.10     1734.81    480.73 o 
 -18   1  19      604.85      990.97    402.07 o 
 -17   1  19      148.09      121.99    379.24 o 
 -16   1  19      373.39      553.65    426.52 o 
 -15   1  19      718.00     1193.03    477.21 o 
 -14   1  19     4623.55     4366.43    521.94 o 
 -13   1  19      136.42      986.74    491.98 o 
 -12   1  19     6365.27     6299.98    596.08 o 
 -11   1  19      649.18     1439.85    543.62 o 
 -10   1  19     4258.67     3860.67    595.61 o 
  -9   1  19     3902.56     3993.19    582.14 o 
  -8   1  19      176.94      236.69    457.22 o 
  -7   1  19     3360.11     2972.87    599.11 o 
  -6   1  19     4503.91     3945.54    496.41 o 
  -5   1  19     1408.59     1669.68    488.41 o 
  -4   1  19    12149.91    12600.93    650.24 o 
  -3   1  19      319.23     1990.65    450.99 o 
  -2   1  19    11090.10    11463.13    483.35 o 
  -1   1  19     1885.79     2551.72    437.89 o 
   0   1  19      442.83      464.05    228.53 o 
   1   1  19     2538.81     2721.78    272.36 o 
   2   1  19     1162.22     1415.72    243.05 o 
   3   1  19      212.85      323.25    164.51 o 
   4   1  19     6332.03     7640.65    338.39 o 
   5   1  19       11.04       62.47    180.62 o 
   6   1  19     4707.61     5190.56    557.88 o 
   7   1  19      756.13      922.95    268.62 o 
   8   1  19     1718.13     1754.44    327.78 o 
   9   1  19     1509.94     1751.46    331.36 o 
  10   1  19      152.77      192.96    237.92 o 
  11   1  19      234.41      148.06    185.23 o 
  12   1  19     1888.16     1856.50    350.79 o 
  13   1  19       98.32      108.94    198.07 o 
  14   1  19     1879.63     2046.73    337.47 o 
  15   1  19      154.65      222.72    195.29 o 
 -18   2  19     1370.94     1837.61    516.01 o 
 -17   2  19        0.06      191.47    643.30 o 
 -16   2  19     3176.25     3324.82    537.71 o 
 -15   2  19      798.63     1222.63    732.17 o 
 -14   2  19      625.66      612.54   1183.61 o 
 -13   2  19     1368.23     1305.43    627.47 o 
 -12   2  19      221.90     -539.76    787.62 o 
 -11   2  19     1130.81      453.89    541.30 o 
 -10   2  19     4775.55     3709.65    690.70 o 
  -9   2  19      492.04      976.73    541.21 o 
  -8   2  19     4870.48     3922.88    570.81 o 
  -7   2  19      581.82      367.54    455.89 o 
  -6   2  19     3391.47     3363.55    524.15 o 
  -5   2  19     1811.01     2052.56    288.64 o 
  -4   2  19      590.69      442.52    200.26 o 
  -3   2  19     4809.94     4222.60    336.06 o 
  -2   2  19     2316.39     2559.86    317.78 o 
  -1   2  19     3488.21     3225.05    319.21 o 
   0   2  19     9477.97     8971.96    432.19 o 
   1   2  19     1829.57     2609.92    390.72 o 
   2   2  19     6304.85     6165.66    319.00 o 
   3   2  19      287.21      444.07    153.64 o 
   4   2  19     1167.82     1568.52    217.77 o 
   5   2  19     1523.61     1625.80    281.22 o 
   6   2  19      433.58      357.88    201.39 o 
   7   2  19      841.82      990.96    366.52 o 
   8   2  19     2363.94     2934.64    560.04 o 
   9   2  19      275.39      195.91    186.31 o 
  10   2  19     2492.47     3252.27    383.90 o 
  11   2  19        3.42      -41.98    168.42 o 
  12   2  19      170.56      276.08    216.00 o 
  13   2  19      379.47      269.33    218.37 o 
  14   2  19       20.39      -19.21    165.90 o 
  15   2  19      897.66     1095.04    285.81 o 
 -17   3  19     2937.07     3087.37    833.85 o 
 -16   3  19      121.98      408.09   1174.58 o 
 -15   3  19     3166.65     3842.54    964.24 o 
 -14   3  19      158.28       73.50   1141.09 o 
 -13   3  19      191.24      -65.09    533.15 o 
 -12   3  19       39.17     -413.95    519.88 o 
 -11   3  19     1173.56      181.80    899.57 o 
 -10   3  19      137.74     -700.16    606.76 o 
  -9   3  19     5183.07     3506.13    586.53 o 
  -8   3  19      124.83      160.27    450.22 o 
  -7   3  19     4939.31     4288.55    790.47 o 
  -6   3  19       44.02      -49.94    611.70 o 
  -5   3  19     1728.22      888.36    560.64 o 
  -4   3  19        0.68     -608.43    458.49 o 
  -3   3  19      107.63     -104.95    274.35 o 
  -2   3  19       50.09      -44.82    158.66 o 
  -1   3  19     2654.68     2529.15    360.33 o 
   0   3  19     1241.19     1858.04    481.60 o 
   1   3  19     6581.25     6343.41    367.74 o 
   2   3  19     1252.36     1479.25    269.44 o 
   3   3  19     3520.09     3431.98    254.26 o 
   4   3  19      456.42      522.09    164.86 o 
   5   3  19       86.41       85.96    148.87 o 
   6   3  19       12.62        1.24    144.98 o 
   7   3  19      981.12      850.24    247.86 o 
   8   3  19      321.42      424.04    227.27 o 
   9   3  19     2629.18     2738.39    444.49 o 
  10   3  19      888.95     1107.00    289.32 o 
  11   3  19     2454.06     2323.37    337.79 o 
  12   3  19      580.42      600.30    240.42 o 
  13   3  19      724.20      579.56    242.36 o 
  14   3  19        0.19     -137.86    167.05 o 
 -16   4  19     2031.80     2582.25   1347.62 o 
 -15   4  19      557.55      478.56   1080.44 o 
 -14   4  19     1700.52     2252.45   1627.39 o 
 -13   4  19     2114.29     1698.92   1688.89 o 
 -12   4  19       65.28      235.90    563.95 o 
 -11   4  19     1173.97      318.97   1274.64 o 
 -10   4  19     1154.41     1025.60    829.52 o 
  -9   4  19       33.09      108.28    656.08 o 
  -8   4  19     5124.37     3801.27   1233.78 o 
  -7   4  19     1857.40     1920.47    910.18 o 
  -6   4  19     3906.00     3095.60    850.52 o 
  -5   4  19     4190.37     3344.53    725.76 o 
  -4   4  19     1088.02      891.11    920.11 o 
  -3   4  19     1958.24     1356.80    964.76 o 
  -2   4  19       52.49     -113.84    382.48 o 
  -1   4  19       70.20      205.94    407.27 o 
   0   4  19     1883.53     1195.42    396.84 o 
   1   4  19     1415.98     1345.42    245.13 o 
   2   4  19     3727.23     2970.68    518.42 o 
   3   4  19     3210.69     2598.40    277.94 o 
   4   4  19     3119.89     2840.55    256.17 o 
   5   4  19     2495.19     2088.84    279.25 o 
   6   4  19       83.60      119.63    155.17 o 
   7   4  19       23.78      -46.14    145.05 o 
   8   4  19      593.46      411.92    217.02 o 
   9   4  19      545.39      457.34    219.84 o 
  10   4  19     1798.44     1712.25    341.02 o 
  11   4  19     1778.75     2217.34    332.22 o 
  12   4  19     1543.57     1526.19    329.82 o 
  13   4  19      968.19     1012.34    435.51 o 
 -14   5  19     1755.19      796.52   1080.39 o 
 -13   5  19      553.96      -78.10   1043.88 o 
 -12   5  19     2420.98     1264.92    749.45 o 
 -11   5  19        0.06     -295.67    664.89 o 
 -10   5  19     1252.40      160.18    448.81 o 
  -9   5  19      700.54      -16.78    473.65 o 
  -8   5  19      386.08     -265.01    915.41 o 
  -7   5  19     2257.67      721.36    568.56 o 
  -6   5  19     4546.59     3408.32    924.14 o 
  -5   5  19     1653.86     1705.81    478.99 o 
  -4   5  19     4665.02     4203.14    836.82 o 
  -3   5  19      676.49      755.84    719.07 o 
  -2   5  19     2056.99      290.91    654.40 o 
  -1   5  19       23.88      216.30    466.31 o 
   0   5  19      136.25      -27.38    462.57 o 
   1   5  19      952.81      200.23    558.22 o 
   2   5  19     1886.51     1195.98    861.63 o 
   3   5  19     2948.09     2521.83    973.53 o 
   4   5  19     3795.77     4232.58    793.93 o 
   5   5  19     1361.98     1108.13    236.97 o 
   6   5  19     2083.84     1771.59    261.84 o 
   7   5  19      650.75      487.06    201.72 o 
   8   5  19      107.65        8.93    166.83 o 
   9   5  19        0.58     -125.98    141.29 o 
  10   5  19      779.96      792.23    284.86 o 
  11   5  19      451.57      421.88    230.14 o 
 -12   6  19       58.72      181.32   1129.76 o 
 -11   6  19     1596.97      471.92    902.52 o 
 -10   6  19      114.68      299.26    526.53 o 
  -9   6  19      220.75      248.57    507.50 o 
  -8   6  19       39.93      -18.71    464.87 o 
  -7   6  19      115.59       23.03    453.36 o 
  -6   6  19      724.28       -2.49    810.12 o 
  -5   6  19     1183.68      828.33    440.87 o 
  -4   6  19     1256.73      935.29    735.92 o 
  -3   6  19     2795.08     2281.79   1293.77 o 
  -2   6  19     1226.53      834.19    548.26 o 
  -1   6  19     1159.52      370.31    767.92 o 
   0   6  19      165.75      147.47    516.14 o 
   1   6  19       49.38     -189.53    447.60 o 
   2   6  19      473.02      293.52    902.94 o 
   3   6  19     2264.34     2690.67   1526.83 o 
   4   6  19     1760.22     3678.89    503.47 o 
   5   6  19     2696.54     1736.25    308.19 o 
   6   6  19     1435.21      905.56    286.88 o 
   7   6  19      768.68      426.30    250.87 o 
   8   6  19     1132.22      829.22    237.56 o 
   9   6  19       40.03     -153.17    136.60 o 
 -10   7  19      612.79     -158.36    834.26 o 
  -9   7  19      356.69      -53.65    723.00 o 
  -8   7  19      257.24     -255.30    710.84 o 
  -7   7  19       29.53      175.14    510.96 o 
  -6   7  19        2.01      -62.61    447.58 o 
  -5   7  19       83.60      -40.85    935.80 o 
  -4   7  19      825.95      772.97    818.29 o 
  -3   7  19     1151.71      864.31    837.31 o 
  -2   7  19      973.89      471.49    951.53 o 
  -1   7  19      835.60      218.33    732.47 o 
   0   7  19     1051.79      501.38    869.48 o 
   1   7  19      407.02      116.49    764.39 o 
   2   7  19      114.01      260.79    967.29 o 
   3   7  19      133.73     1431.23    529.12 o 
   4   7  19      508.73     2312.58    601.98 o 
   6   7  19      889.32      355.71    191.54 o 
   7   7  19     1221.11      820.30    259.80 o 
  -3   8  19      127.96       18.40    512.70 o 
  -2   8  19      426.44      456.13    788.05 o 
  -1   8  19      727.23     1033.75    964.17 o 
   0   8  19      291.32      873.14   1043.52 o 
 -16   0  20      341.49      247.42    622.42 o 
 -14   0  20       61.86      436.37    704.23 o 
 -12   0  20       19.65      335.27    716.89 o 
 -10   0  20      358.08      153.81    803.31 o 
  -8   0  20      144.52     -350.33    641.94 o 
  -6   0  20     1303.39     2211.48    763.85 o 
  -4   0  20    10521.76    10752.85    873.09 o 
  -2   0  20     2791.46     3736.75    768.60 o 
   0   0  20      424.78      207.61    260.78 o 
   2   0  20     3384.54     4641.23    511.39 o 
   4   0  20    22444.42    27761.83   1603.69 o 
   6   0  20     3934.67     4718.66    678.78 o 
   8   0  20       61.76       60.20    245.69 o 
  10   0  20     2388.28     2687.32    514.12 o 
  12   0  20     3949.85     4339.83    633.30 o 
  14   0  20     2104.69     1864.98    514.99 o 
 -17   1  20      102.95       75.55    625.58 o 
 -16   1  20       64.17     -139.18    479.95 o 
 -15   1  20      547.43      796.98    504.47 o 
 -14   1  20        8.75      270.02    606.63 o 
 -13   1  20     1310.37     1879.47    586.92 o 
 -12   1  20       17.19      338.24    511.28 o 
 -11   1  20      686.67      982.37    568.09 o 
 -10   1  20       49.00     -407.95    497.46 o 
  -9   1  20      364.08      259.95    519.74 o 
  -8   1  20      768.93     1023.01    537.18 o 
  -7   1  20     4461.33     4123.65    555.63 o 
  -6   1  20     2768.34     3478.34    523.16 o 
  -5   1  20      829.60     2024.16    499.95 o 
  -4   1  20      826.83     2224.05    487.79 o 
  -3   1  20     2643.01     2827.29    316.79 o 
  -2   1  20     1294.81     1579.07    301.01 o 
  -1   1  20      208.56       23.50    219.33 o 
   0   1  20      611.60      606.95    206.18 o 
   1   1  20     3542.67     3301.45    273.89 o 
   2   1  20     4696.70     5384.57    321.10 o 
   3   1  20     3493.58     4256.16    291.01 o 
   4   1  20      179.32      486.11    241.46 o 
   5   1  20     4921.47     5913.84    705.98 o 
   6   1  20     1315.85     1534.52    326.15 o 
   7   1  20     1026.10     1275.64    314.28 o 
   8   1  20     2258.61     2083.44    338.20 o 
   9   1  20       46.57      -28.01    166.49 o 
  10   1  20      923.40      805.33    265.26 o 
  11   1  20     2491.58     2608.53    359.07 o 
  12   1  20      244.26      131.33    202.94 o 
  13   1  20     4341.90     4766.18    465.76 o 
  14   1  20        2.14      208.17    210.97 o 
 -17   2  20       69.87      -59.74    498.82 o 
 -16   2  20      385.53      287.53    674.87 o 
 -15   2  20      887.28     1043.90    556.34 o 
 -14   2  20     1183.63      862.47    756.07 o 
 -13   2  20      171.42     -244.71    614.53 o 
 -12   2  20      383.95     -525.45    986.61 o 
 -11   2  20      403.01     -119.23    678.49 o 
 -10   2  20      213.46      481.61    552.14 o 
  -9   2  20     5771.96     4179.94    972.46 o 
  -8   2  20     3200.07     3449.35    621.19 o 
  -7   2  20      527.65     1076.26    551.14 o 
  -6   2  20     1383.17     1173.40    726.55 o 
  -5   2  20      172.09       44.10    235.66 o 
  -4   2  20       10.01      -70.31    172.10 o 
  -3   2  20        2.51     -197.04    226.03 o 
  -2   2  20        5.99     -158.98    331.35 o 
  -1   2  20     4668.39     4759.66    527.09 o 
   0   2  20     1159.75     1937.44    289.78 o 
   1   2  20     6759.58     6327.63    380.40 o 
   2   2  20     1214.36     1303.33    217.00 o 
   3   2  20      185.46      259.49    149.69 o 
   4   2  20      710.10      778.43    199.08 o 
   5   2  20       45.33      -54.90    144.47 o 
   6   2  20      153.97       89.39    177.75 o 
   7   2  20     4221.84     4888.33    863.88 o 
   8   2  20       23.03       42.29    171.54 o 
   9   2  20     5502.53     6629.15    768.02 o 
  10   2  20      559.05      635.95    265.47 o 
  11   2  20     3543.95     4072.84    433.54 o 
  12   2  20     2316.17     2707.49    371.82 o 
  13   2  20       95.43      135.65    205.89 o 
 -16   3  20      380.55      188.49   1046.40 o 
 -15   3  20      634.93      574.28   1267.35 o 
 -14   3  20      105.85      345.64    564.53 o 
 -13   3  20      308.67      -77.78    636.26 o 
 -12   3  20      602.94      363.20    686.96 o 
 -11   3  20     1979.00     1045.81   1166.09 o 
 -10   3  20     3282.48     1918.78    883.25 o 
  -9   3  20      752.37     1336.56    742.69 o 
  -8   3  20     1980.03     1171.25    700.65 o 
  -7   3  20       44.61       95.63    584.13 o 
  -6   3  20        2.58      -85.84    544.67 o 
  -5   3  20      505.33     -309.74    517.00 o 
  -4   3  20      475.67     -283.90    844.43 o 
  -3   3  20      185.63     -333.18    489.83 o 
  -2   3  20     3127.81     2983.10    495.73 o 
  -1   3  20     2935.25     3010.89    314.96 o 
   0   3  20     2587.59     2235.61    282.72 o 
   1   3  20      699.32     1233.68    270.57 o 
   2   3  20     3974.64     3509.49    316.74 o 
   3   3  20      689.71      500.39    164.75 o 
   4   3  20       71.41      -40.84    115.01 o 
   5   3  20        1.77     -141.80    117.43 o 
   6   3  20     1433.27     1716.61    313.48 o 
   7   3  20     1984.89     2015.88    345.64 o 
   8   3  20     5212.84     5696.06    834.23 o 
   9   3  20      875.38     1060.93    307.47 o 
  10   3  20     4220.20     4870.41    860.28 o 
  11   3  20      297.11      381.69    219.24 o 
  12   3  20     1007.26      936.87    284.87 o 
  13   3  20        6.13      -55.49    150.45 o 
 -15   4  20      210.22     1088.18    570.86 o 
 -14   4  20      154.54     -145.86   1176.30 o 
 -13   4  20     2033.71     1337.65   1305.20 o 
 -12   4  20     2017.35     1157.03   1028.26 o 
 -11   4  20      890.08       76.07   1047.68 o 
 -10   4  20     1483.25      895.62   1153.89 o 
  -9   4  20       24.59     -105.99    551.58 o 
  -8   4  20      199.58     -452.04    848.69 o 
  -7   4  20       79.59      285.16    577.51 o 
  -6   4  20      132.26     -210.51    805.87 o 
  -5   4  20        7.13      -29.10    465.73 o 
  -4   4  20     1478.14      804.08   1195.18 o 
  -3   4  20     3511.97     2500.54   1363.88 o 
  -2   4  20     1389.83     1468.04   1152.12 o 
  -1   4  20     3696.06     2611.96    736.77 o 
   0   4  20     3038.38     3113.99    777.82 o 
   1   4  20     2333.20     2026.16    356.45 o 
   2   4  20      362.27      567.39    231.43 o 
   3   4  20       12.01      -67.72    266.10 o 
   4   4  20     1701.86     1768.24    230.64 o 
   5   4  20     2857.91     2289.28    293.85 o 
   6   4  20     2056.00     1991.73    435.22 o 
   7   4  20     3834.33     3429.98    370.17 o 
   8   4  20     2085.16     2012.92    342.48 o 
   9   4  20      965.91     1043.01    284.63 o 
  10   4  20       83.42       89.55    171.70 o 
  11   4  20      251.30      234.88    207.95 o 
  12   4  20      772.23      920.19    281.67 o 
 -13   5  20      759.88      204.46   1384.88 o 
 -12   5  20     1713.50      566.46    876.79 o 
 -11   5  20      352.20      582.69    575.21 o 
 -10   5  20      298.95      202.77    543.23 o 
  -9   5  20      764.84     -309.63    753.42 o 
  -8   5  20        0.47      239.65    495.99 o 
  -7   5  20      348.00      457.39    536.03 o 
  -6   5  20     1002.41      511.56    781.46 o 
  -5   5  20      867.74      582.38   1009.39 o 
  -4   5  20     1165.34      711.23    613.08 o 
  -3   5  20     4040.53     2877.83   1625.55 o 
  -2   5  20     3015.55     1309.21   1100.27 o 
  -1   5  20     2550.93      430.54   1031.39 o 
   0   5  20     1086.92       -5.01    939.54 o 
   1   5  20       77.38      343.33    475.55 o 
   2   5  20     1197.50     1226.70   1061.97 o 
   3   5  20     2525.06     3983.45    513.84 o 
   4   5  20     3007.52     5041.35    551.83 o 
   5   5  20     3759.16     2523.73    438.53 o 
   6   5  20     1723.11     1406.26    271.89 o 
   7   5  20      928.76      896.81    249.99 o 
   8   5  20      982.03      614.10    233.32 o 
   9   5  20       63.99      -40.90    156.58 o 
  10   5  20        5.94      -26.14    156.10 o 
 -11   6  20     1078.27       89.83   1183.02 o 
 -10   6  20       41.81      216.01    521.61 o 
  -9   6  20       34.72      -18.71    483.61 o 
  -8   6  20      292.55      173.67    480.73 o 
  -7   6  20     1697.95      245.50    786.14 o 
  -6   6  20      791.66      747.04    977.77 o 
  -5   6  20     3933.29     3809.28   2279.27 o 
  -4   6  20     1119.37     1054.78    745.71 o 
  -3   6  20     2400.39     1504.86    652.10 o 
  -2   6  20      876.41      133.89    942.05 o 
  -1   6  20       83.51     -305.14    486.49 o 
   0   6  20      545.15      665.63    530.85 o 
   1   6  20     2135.90     2046.44   1402.14 o 
   2   6  20     2443.03     2831.46   1694.68 o 
   3   6  20     2801.67     4312.77    552.99 o 
   4   6  20     1563.86     2791.01    498.87 o 
   5   6  20     2092.76     1321.75    281.13 o 
   6   6  20      568.61      648.64    254.04 o 
   7   6  20      384.58      246.55    209.97 o 
   8   6  20       38.29      -62.78    192.41 o 
  -7   7  20     1758.85      298.65   1065.47 o 
  -6   7  20     2526.65      573.32    947.92 o 
  -5   7  20     1226.44      697.79    516.73 o 
  -4   7  20     2412.61     1975.52   1800.38 o 
  -3   7  20        0.24      128.16    813.78 o 
  -2   7  20       75.47      747.44    575.78 o 
  -1   7  20      789.78      388.65   1185.90 o 
   0   7  20     1603.35      845.10   1369.44 o 
   1   7  20     1277.55     1619.58   1585.34 o 
   2   7  20     2529.15     2970.68   2469.15 o 
   3   7  20     1206.89     2928.72    637.91 o 
   4   7  20     1315.07     2966.72    669.86 o 
 -15   0  21     5722.42     4329.75    812.93 o 
 -13   0  21     4258.22     3882.13   1053.87 o 
 -11   0  21      242.05      135.96    830.40 o 
  -9   0  21     6820.13     4876.69    832.79 o 
  -7   0  21    12282.18    12258.08   1028.54 o 
  -5   0  21     7409.25     7400.97    801.70 o 
  -3   0  21     2615.93     3363.40    623.51 o 
  -1   0  21       38.47     -310.30    359.22 o 
   1   0  21     5734.39     6007.68    620.63 o 
   3   0  21     8792.07    10797.12    591.31 o 
   5   0  21     5771.52     6323.21    777.81 o 
   7   0  21       49.98     -133.65    254.62 o 
   9   0  21     2064.24     2769.13    535.45 o 
  11   0  21     4297.79     4344.72    677.05 o 
  13   0  21     1115.21     1533.76    505.20 o 
 -16   1  21     1946.73     2106.62    862.37 o 
 -15   1  21      189.30      181.61    522.80 o 
 -14   1  21     3731.90     3722.93    719.03 o 
 -13   1  21      869.45     1221.92    587.55 o 
 -12   1  21     2001.76     2183.34    678.22 o 
 -11   1  21     2882.51     2803.96    694.60 o 
 -10   1  21       37.36      -22.14    530.20 o 
  -9   1  21     2802.77     1624.66    770.19 o 
  -8   1  21     4448.09     4039.51    803.86 o 
  -7   1  21       70.63      980.92    511.87 o 
  -6   1  21     9396.79     9519.25    634.34 o 
  -5   1  21        3.94      446.36    446.82 o 
  -4   1  21     5478.48     4756.15    378.09 o 
  -3   1  21      894.14     1275.66    284.11 o 
  -2   1  21      373.79        6.12    254.13 o 
  -1   1  21     2197.73     2000.25    312.06 o 
   0   1  21     1973.52     1905.52    276.99 o 
   1   1  21      392.55      449.44    188.77 o 
   2   1  21     7664.95     8155.54    377.55 o 
   3   1  21       37.78      509.11    272.55 o 
   4   1  21     5402.50     6379.50    539.73 o 
   5   1  21     1560.64     1972.65    377.83 o 
   6   1  21     1114.90     1259.74    542.64 o 
   7   1  21     1950.29     2370.11    354.81 o 
   8   1  21      342.97      435.77    244.26 o 
   9   1  21     1043.05     1421.56    342.67 o 
  10   1  21     2352.29     2519.10    366.84 o 
  11   1  21        8.71      -45.85    184.79 o 
  12   1  21     2491.95     2849.94    392.62 o 
  13   1  21      223.23      179.67    217.10 o 
 -16   2  21      414.57      -22.15    476.82 o 
 -15   2  21      710.61      332.13    932.45 o 
 -14   2  21        6.16      108.58    657.85 o 
 -13   2  21      760.40      510.65    624.91 o 
 -12   2  21     3571.80     2786.35   1230.08 o 
 -11   2  21      473.35     1014.31    680.32 o 
 -10   2  21     7152.21     5598.36    611.05 o 
  -9   2  21        1.54     1011.08    576.86 o 
  -8   2  21     4723.30     3790.47    971.28 o 
  -7   2  21     1887.89     1481.87    841.34 o 
  -6   2  21        0.34     -546.33    667.14 o 
  -5   2  21     3096.88     2574.77    584.64 o 
  -4   2  21     2629.03     2439.07    442.75 o 
  -3   2  21      851.96      449.64    250.38 o 
  -2   2  21     5928.02     5019.72    378.61 o 
  -1   2  21      103.09      195.24    350.58 o 
   0   2  21     4444.56     4456.66    386.62 o 
   1   2  21      450.24      791.80    202.08 o 
   2   2  21     1288.81     1218.10    218.52 o 
   3   2  21      888.71     1296.11    223.96 o 
   4   2  21      290.01      200.52    203.85 o 
   5   2  21      833.63      977.04    333.10 o 
   6   2  21     3458.33     3906.72    643.23 o 
   7   2  21      106.57      457.16    251.13 o 
   8   2  21     4050.94     4365.34    466.05 o 
   9   2  21       72.85      119.17    213.74 o 
  10   2  21     1308.78     1502.56    342.87 o 
  11   2  21      853.19      939.89    303.38 o 
  12   2  21      163.41      130.40    201.59 o 
 -15   3  21      188.21      680.62    616.09 o 
 -14   3  21        4.94        1.15    627.05 o 
 -13   3  21      957.06     -385.04   1025.37 o 
 -12   3  21        9.24     -348.20   1001.62 o 
 -11   3  21     3932.90     3156.95    905.17 o 
 -10   3  21       18.31      381.59   1020.56 o 
  -9   3  21     7066.74     5691.25    759.24 o 
  -8   3  21      216.16     -110.73    610.96 o 
  -7   3  21     1806.33      209.90    985.54 o 
  -6   3  21       10.86     -271.31    546.11 o 
  -5   3  21      559.46       38.31    551.00 o 
  -4   3  21      239.47      224.36    509.81 o 
  -3   3  21     5521.19     3905.94   1316.85 o 
  -2   3  21     1664.25     2601.01   1081.20 o 
  -1   3  21     9985.92     9197.75    623.62 o 
   0   3  21      695.44     1777.51    694.30 o 
   1   3  21     5697.23     5186.66    487.56 o 
   2   3  21      658.96      577.53    249.42 o 
   3   3  21      209.92       54.86    131.86 o 
   4   3  21       39.69      -45.43    138.19 o 
   5   3  21     2613.37     2225.41    311.00 o 
   6   3  21      134.81      441.65    220.01 o 
   7   3  21     4251.73     4471.29    499.01 o 
   8   3  21      377.26      659.93    260.75 o 
   9   3  21     3130.17     2861.39    381.10 o 
  10   3  21      211.50       52.57    198.77 o 
  11   3  21      444.09      229.93    219.91 o 
 -14   4  21       70.61      621.55    633.39 o 
 -13   4  21      377.11     1014.72    652.38 o 
 -12   4  21     1550.27      708.19   1716.04 o 
 -11   4  21       32.63     -243.42   1139.71 o 
 -10   4  21     2729.70     1793.64   1349.45 o 
  -9   4  21      568.37      117.23    830.72 o 
  -8   4  21     2016.96      781.52   1312.21 o 
  -7   4  21     2110.82      939.73   1432.03 o 
  -6   4  21      249.37      650.08    572.88 o 
  -5   4  21     1232.60     1479.33    642.89 o 
  -4   4  21      509.25      989.39    554.74 o 
  -3   4  21       16.19      538.05    506.06 o 
  -2   4  21     4280.33     3417.37   1626.86 o 
  -1   4  21      831.41      781.29    818.15 o 
   0   4  21     3614.58     3197.24   1071.83 o 
   1   4  21     2224.62     2317.66    738.80 o 
   2   4  21     1850.18     1315.73    451.39 o 
   3   4  21     1501.28     1362.29    315.25 o 
   4   4  21        1.32      -43.90    140.66 o 
   5   4  21       16.02       12.65    139.73 o 
   6   4  21     1617.04     1622.89    320.31 o 
   7   4  21      648.06      692.50    252.34 o 
   8   4  21     2282.28     2153.55    374.44 o 
   9   4  21     1978.94     1881.59    327.78 o 
  10   4  21     1753.65     2085.19    403.10 o 
 -12   5  21      592.27      812.81    632.81 o 
 -11   5  21      783.25      636.55    575.50 o 
 -10   5  21      163.06      475.84    579.81 o 
  -9   5  21      919.18     -127.39   1184.67 o 
  -8   5  21     1198.80      -52.56   1075.41 o 
  -7   5  21      834.47     1123.91    572.30 o 
  -6   5  21     2374.79      575.04   1222.02 o 
  -5   5  21      389.65      824.64    579.81 o 
  -4   5  21     1717.34      357.75    997.96 o 
  -3   5  21      144.82      599.10    533.73 o 
  -2   5  21       22.19     -490.86    622.23 o 
  -1   5  21      896.85      685.81    544.95 o 
   0   5  21     1568.68      781.07   1088.50 o 
   1   5  21     1291.84     1748.47   1154.99 o 
   2   5  21     2862.68     3766.86   2091.89 o 
   3   5  21      943.20     2724.48    469.48 o 
   4   5  21     1373.33     1271.92    347.08 o 
   5   5  21       56.82       29.09    178.00 o 
   6   5  21        1.63      -58.88    134.28 o 
   7   5  21      217.54      161.48    165.56 o 
   8   5  21     1023.18      776.24    258.09 o 
   9   5  21      857.24      795.45    251.19 o 
  -9   6  21      393.11      313.94    527.39 o 
  -8   6  21      263.51      -92.05   1109.96 o 
  -7   6  21     1356.73      781.20   1082.57 o 
  -6   6  21      394.27      421.69    989.04 o 
  -5   6  21     1942.14     2627.22   1458.00 o 
  -4   6  21      836.78      281.05    697.18 o 
  -3   6  21      442.34      239.93    530.56 o 
  -2   6  21      269.89      192.12    520.17 o 
  -1   6  21      122.07      294.66    506.64 o 
   0   6  21       55.92      953.95    524.52 o 
   1   6  21     1230.72     1617.97   1792.60 o 
   2   6  21      922.87     2398.02   1778.03 o 
   3   6  21     1845.25     3904.58    542.33 o 
   5   6  21      836.50      493.40    230.15 o 
   6   6  21      428.07      168.79    208.53 o 
  -4   7  21      660.68      -61.00    982.88 o 
  -3   7  21      774.82       66.19   1107.18 o 
  -2   7  21      394.25      195.24   1106.35 o 
  -1   7  21      250.93     1188.70    559.06 o 
   0   7  21        7.45      174.83   1211.01 o 
 -14   0  22      627.34     1340.49    856.88 o 
 -12   0  22      160.37     -277.10    802.74 o 
 -10   0  22       37.49      190.10    822.31 o 
  -8   0  22     7342.25     6863.24    891.51 o 
  -6   0  22     2978.25     4723.26    749.88 o 
  -4   0  22      312.43     -262.96    618.39 o 
  -2   0  22      278.15       25.14    360.77 o 
   0   0  22      383.23      802.09    322.29 o 
   2   0  22     4735.71     5397.78    464.19 o 
   4   0  22     3608.29     5051.71    725.13 o 
   6   0  22      341.83      549.56    385.10 o 
   8   0  22     2079.31     2053.93    581.83 o 
  10   0  22     2553.53     3527.48    633.88 o 
  12   0  22     2420.83     3186.94    601.92 o 
 -15   1  22      130.05      347.41    547.02 o 
 -14   1  22      365.45     1541.20    620.36 o 
 -13   1  22       84.02       89.65    605.29 o 
 -12   1  22      185.19      364.96    576.40 o 
 -11   1  22       68.91      636.31    568.74 o 
 -10   1  22     1558.43     2012.03    651.74 o 
  -9   1  22     1509.39     1793.10    622.35 o 
  -8   1  22     1304.51     2222.36    631.80 o 
  -7   1  22      738.69     1555.75    566.68 o 
  -6   1  22     2636.12     3961.31    515.79 o 
  -5   1  22       59.28      936.86    466.98 o 
  -4   1  22      636.16      475.62    288.03 o 
  -3   1  22      325.05     -149.56    206.96 o 
  -2   1  22       18.01      -92.75    209.97 o 
  -1   1  22     1303.63     1301.83    252.47 o 
   0   1  22      260.71      174.71    173.53 o 
   1   1  22     2665.66     2925.55    287.28 o 
   2   1  22      438.24      851.70    207.82 o 
   3   1  22     4263.34     5454.90    410.67 o 
   4   1  22      239.44      181.13    226.86 o 
   5   1  22      200.40      302.97    238.69 o 
   6   1  22     1939.70     2476.83    404.80 o 
   7   1  22      492.08      700.21    299.86 o 
   8   1  22     1147.81     1270.98    345.63 o 
   9   1  22     2514.66     2838.40    699.45 o 
  10   1  22      153.96      121.28    224.85 o 
  11   1  22     2302.67     3132.75    425.77 o 
 -14   2  22       51.92     -341.80    788.72 o 
 -13   2  22      166.21     -240.97    885.93 o 
 -12   2  22      886.20     1952.23    673.70 o 
 -11   2  22     1191.17     1139.97    939.85 o 
 -10   2  22      767.76     2278.40    823.62 o 
  -9   2  22      464.82      829.23    609.62 o 
  -8   2  22       10.29     -428.56    773.00 o 
  -7   2  22      167.18     -348.32    591.18 o 
  -6   2  22      354.09     -235.22    568.76 o 
  -5   2  22       20.70       17.24    457.53 o 
  -4   2  22      229.61       64.23    362.03 o 
  -3   2  22      893.22      567.87    420.21 o 
  -2   2  22      386.23      342.01    318.24 o 
  -1   2  22     4551.63     3812.23    572.51 o 
   0   2  22     3017.72     2896.28    341.37 o 
   1   2  22     1527.85     1554.90    249.99 o 
   2   2  22     2097.75     2439.68    251.26 o 
   3   2  22       77.18      183.17    266.73 o 
   4   2  22       49.64      119.79    191.14 o 
   5   2  22     5229.03     5282.16    573.71 o 
   6   2  22      334.75      868.46    307.19 o 
   7   2  22     3670.41     3738.73    474.25 o 
   8   2  22     1270.92     1665.68    358.94 o 
   9   2  22     1505.52     1516.81    358.84 o 
  10   2  22     1187.29     1117.33    320.18 o 
  11   2  22       50.70      -68.31    187.15 o 
 -13   3  22      918.96     1549.02    792.95 o 
 -12   3  22      574.03      309.20    948.41 o 
 -11   3  22      712.42     1231.92   1539.82 o 
 -10   3  22      203.02      113.08    979.73 o 
  -9   3  22       54.91      341.92   1338.29 o 
  -8   3  22      191.93      396.04    629.36 o 
  -7   3  22       83.17     -632.72    584.07 o 
  -6   3  22       83.63     -206.23    548.41 o 
  -5   3  22      156.61      316.82    588.16 o 
  -4   3  22      430.26      291.99   1218.22 o 
  -3   3  22     3236.95     3044.35   1586.49 o 
  -2   3  22     4298.06     4461.59   1224.97 o 
  -1   3  22     3395.77     4275.39   1872.29 o 
   0   3  22     2406.62     2458.59    479.59 o 
   1   3  22      238.64      239.17    291.56 o 
   2   3  22      103.90       52.37    127.41 o 
   3   3  22      720.07      621.96    194.01 o 
   4   3  22     2517.33     2554.53    502.32 o 
   5   3  22     1238.03     1384.24    310.77 o 
   6   3  22     4175.84     4511.35    553.27 o 
   7   3  22      337.89      407.41    236.71 o 
   8   3  22     1298.84     1257.76    320.69 o 
   9   3  22      139.05      144.17    200.80 o 
  10   3  22      103.79      -90.11    169.80 o 
 -12   4  22      650.60      373.63   1035.10 o 
 -11   4  22      206.06      870.99    690.12 o 
 -10   4  22      473.43      106.60   1178.56 o 
  -9   4  22       59.74      152.65    568.27 o 
  -8   4  22        1.00      162.44    551.58 o 
  -7   4  22      213.88      527.68    555.32 o 
  -6   4  22      676.57     1106.32    632.81 o 
  -5   4  22     2036.53     2759.03    767.01 o 
  -4   4  22     1574.43     1158.11   1339.10 o 
  -3   4  22     2444.29     2170.34   1774.48 o 
  -2   4  22     3072.37     2990.44   1401.05 o 
  -1   4  22      210.68      -23.67    697.22 o 
   0   4  22       45.01      -55.92    746.73 o 
   1   4  22      684.52      382.61   1219.82 o 
   2   4  22     2399.88     2099.72   1574.96 o 
   3   4  22     1446.30     1521.08    372.11 o 
   4   4  22     2514.92     2063.35    288.60 o 
   5   4  22     1633.49     1608.65    313.85 o 
   6   4  22      953.16      714.13    254.82 o 
   7   4  22      744.93      958.08    274.39 o 
   8   4  22       10.48       38.05    173.24 o 
   9   4  22      136.55      145.45    194.64 o 
 -10   5  22      110.11      723.83    578.66 o 
  -9   5  22       28.95      673.72    560.50 o 
  -8   5  22     1881.80      475.78   1395.17 o 
  -7   5  22      867.83      335.79   1165.50 o 
  -6   5  22     1585.08      417.34   1338.00 o 
  -5   5  22     1506.23      344.88   1260.11 o 
  -4   5  22     1367.11      -32.58   1145.41 o 
  -3   5  22      254.87      261.81    519.31 o 
  -2   5  22      141.93      190.39    513.26 o 
  -1   5  22      215.86      -54.07    876.76 o 
   0   5  22     1649.00     1745.72   1679.90 o 
   1   5  22      820.42     1575.07   1689.50 o 
   2   5  22     3153.52     4836.10    582.92 o 
   3   5  22     1913.99     2669.47    501.46 o 
   4   5  22     1251.14      960.28    312.22 o 
   5   5  22      942.17      669.94    280.55 o 
   6   5  22      578.55      267.87    267.00 o 
   7   5  22      312.51      284.41    196.22 o 
  -7   6  22     2847.17     2446.03   1954.36 o 
  -6   6  22      523.19      222.43   1107.32 o 
  -5   6  22     1427.76      462.73   1178.66 o 
  -4   6  22      373.30      929.19    549.56 o 
  -3   6  22       20.21      396.91    512.11 o 
  -2   6  22      172.82      622.99    530.56 o 
  -1   6  22      745.75     1470.67    591.90 o 
   0   6  22     1263.44     1844.68   1906.52 o 
   1   6  22     2728.02     2758.02   2313.27 o 
   2   6  22      959.47     3585.63    559.61 o 
   3   6  22     1959.48     3491.50    544.64 o 
 -13   0  23      207.31      427.16    877.64 o 
 -11   0  23     1630.89      762.41    899.23 o 
  -9   0  23     6804.65     5767.06    848.33 o 
  -7   0  23     9401.05     8826.75    918.28 o 
  -5   0  23     2678.41     3049.62    873.09 o 
  -3   0  23       58.15      -52.42    229.57 o 
  -1   0  23     5207.39     4481.86    620.78 o 
   1   0  23     7066.33     8203.51    562.88 o 
   3   0  23     2874.32     3370.88    650.86 o 
   5   0  23       19.47      227.27    392.88 o 
   7   0  23     2726.24     3081.58    619.19 o 
   9   0  23     3837.43     4669.14    729.45 o 
 -14   1  23      942.86     1019.30    824.48 o 
 -13   1  23      954.19      870.33    642.17 o 
 -12   1  23      199.51      202.42    749.42 o 
 -11   1  23     1687.62     1648.02    663.48 o 
 -10   1  23     2678.23     2982.96    807.57 o 
  -9   1  23      242.68     1205.29    590.74 o 
  -8   1  23     6737.78     6452.53    607.23 o 
  -7   1  23      334.75     1788.20    566.19 o 
  -6   1  23     2732.08     3929.32   1084.21 o 
  -5   1  23     1943.25     2958.61   1052.50 o 
  -4   1  23      131.96      -73.22    216.73 o 
  -3   1  23     2431.27     2100.25    402.46 o 
  -2   1  23     1263.65      943.13    427.46 o 
  -1   1  23      771.81      289.60    266.45 o 
   0   1  23     4382.19     4673.14    329.09 o 
   1   1  23       57.76      433.18    273.05 o 
   2   1  23     4855.30     5454.14    338.87 o 
   3   1  23     2273.62     2559.84    422.71 o 
   4   1  23     1512.74     1760.01    396.27 o 
   5   1  23     3118.42     3586.11    452.63 o 
   6   1  23      370.28      296.26    272.78 o 
   7   1  23     1583.00     1957.15    470.50 o 
   8   1  23     2407.91     3361.69    451.25 o 
   9   1  23       16.61      -40.59    222.16 o 
  10   1  23     2998.83     3678.03    472.78 o 
 -13   2  23      144.27      397.35    621.51 o 
 -12   2  23     4558.02     4151.26   1396.67 o 
 -11   2  23      249.05     1811.30   1471.77 o 
 -10   2  23     2850.93     3131.86   1320.83 o 
  -9   2  23     1675.23     1976.33    887.57 o 
  -8   2  23        0.06     -186.72    744.85 o 
  -7   2  23     1742.51      749.34   1017.90 o 
  -6   2  23     3193.90     2829.47   1739.90 o 
  -5   2  23      302.77      220.78    552.77 o 
  -4   2  23     6945.43     4336.83   2152.30 o 
  -3   2  23       80.46      271.44    421.01 o 
  -2   2  23     3764.57     3542.76    603.23 o 
  -1   2  23     1039.02     1367.45    412.94 o 
   0   2  23      288.91      453.57    182.55 o 
   1   2  23     1837.22     2199.08    349.21 o 
   2   2  23     1712.19     2072.31    400.40 o 
   3   2  23     1030.34     1358.38    420.81 o 
   4   2  23     6094.06     6072.33    534.33 o 
   5   2  23      190.86      477.84    280.25 o 
   6   2  23     4660.66     5198.29    521.81 o 
   7   2  23      139.12      132.50    221.57 o 
   8   2  23      834.53      860.25    306.14 o 
   9   2  23      794.38      776.82    299.33 o 
 -12   3  23      111.26     1008.45   1045.26 o 
 -11   3  23     4296.57     3554.41   1771.80 o 
 -10   3  23       19.30      457.88   1046.50 o 
  -9   3  23      468.46     -223.38   1081.70 o 
  -8   3  23        0.01      114.34    616.09 o 
  -7   3  23      970.23      824.93    693.00 o 
  -6   3  23      205.86     -213.71   1105.77 o 
  -5   3  23     5414.45     3414.61   1896.67 o 
  -4   3  23      248.87      578.29   1193.81 o 
  -3   3  23     5847.22     5169.04   2390.43 o 
  -2   3  23      126.46      558.96    741.97 o 
  -1   3  23     2603.40     2166.66   1109.05 o 
   0   3  23        5.59     -126.83    355.62 o 
   1   3  23       14.58      212.06    292.20 o 
   2   3  23        4.31       19.47    141.66 o 
   3   3  23     2292.67     2084.77    330.97 o 
   4   3  23      114.17       24.88    177.86 o 
   5   3  23     4552.92     4306.66    437.22 o 
   6   3  23      311.83      534.00    255.10 o 
   7   3  23     3054.43     3026.31    398.08 o 
   8   3  23       59.84      123.05    194.17 o 
 -10   4  23     1410.61      825.70   2094.70 o 
  -9   4  23     1207.80      485.01   1730.79 o 
  -8   4  23       27.65      418.21    591.04 o 
  -7   4  23      676.46     1178.34    629.64 o 
  -6   4  23      910.69      187.75   1565.57 o 
  -5   4  23        5.09      336.14    537.47 o 
  -4   4  23     4118.52     2677.68   1962.67 o 
  -3   4  23      642.42      936.16   1351.27 o 
  -2   4  23     3163.62     2984.88   1648.71 o 
  -1   4  23     1648.71     1037.11   1025.53 o 
   0   4  23      594.27     1089.91    479.58 o 
   1   4  23     1203.43     1519.06    533.15 o 
   2   4  23       60.74      251.39    407.42 o 
   3   4  23       74.84     -152.08    180.03 o 
   4   4  23     1270.78     1323.93    285.56 o 
   5   4  23      316.14      104.35    174.71 o 
   6   4  23     2420.83     2289.97    328.47 o 
   7   4  23      926.39      709.52    259.80 o 
  -8   5  23     2189.06      626.47   1339.36 o 
  -7   5  23       44.11      868.11    599.39 o 
  -6   5  23     1044.10     1097.68    601.40 o 
  -5   5  23       91.93      532.86    533.44 o 
  -4   5  23       23.48      238.78    515.85 o 
  -3   5  23      512.24     1039.22    565.97 o 
  -2   5  23     2367.30     1171.43   1520.93 o 
  -1   5  23      914.98      943.51   1183.10 o 
   0   5  23     2341.70     3407.14   2078.32 o 
   1   5  23      322.36      676.72   1522.78 o 
   2   5  23     1075.80     2161.65    593.92 o 
   3   5  23        0.02      -50.69    143.15 o 
   4   5  23       45.77       15.55    175.70 o 
 -12   0  24      125.97     -119.23    835.01 o 
 -10   0  24      287.73     1533.19    882.53 o 
  -8   0  24      628.94     1506.10    825.22 o 
  -6   0  24      182.11      182.04    707.68 o 
  -4   0  24      232.53     -226.54    344.42 o 
  -2   0  24       28.20      -99.95    234.04 o 
   0   0  24     1888.89     2621.88    463.86 o 
   2   0  24     4196.85     4587.97    725.99 o 
   4   0  24      136.98      253.18    380.79 o 
   6   0  24     4074.94     4421.58    764.57 o 
   8   0  24     3311.44     4589.98    769.17 o 
 -12   1  24        8.52      255.30    595.39 o 
 -11   1  24      412.74     1118.26    641.31 o 
 -10   1  24        2.99     1352.46    623.53 o 
  -9   1  24      173.22     1294.63    640.29 o 
  -8   1  24        0.08     1502.03    581.96 o 
  -7   1  24      177.04      600.93    627.90 o 
  -6   1  24       69.33      274.54    588.49 o 
  -5   1  24      234.23      195.25    224.18 o 
  -4   1  24        9.74     -266.03    177.35 o 
  -3   1  24      304.26      295.22    258.58 o 
  -2   1  24      541.30      456.82    203.70 o 
  -1   1  24     2405.41     2736.16    288.34 o 
   0   1  24     2013.19     3038.70    417.34 o 
   1   1  24     1379.12     3011.03    488.59 o 
   2   1  24        7.12      258.94    268.22 o 
   3   1  24       78.54       71.88    236.27 o 
   4   1  24     3423.17     3821.68    488.75 o 
   5   1  24      552.47      772.26    324.55 o 
   6   1  24     1299.70     2205.42    445.10 o 
   7   1  24     2189.44     2638.67    444.29 o 
   8   1  24       27.99       69.39    252.44 o 
 -11   2  24      405.57     1087.47   1487.71 o 
 -10   2  24      315.87      621.05   1034.75 o 
  -9   2  24       19.79      107.06    722.34 o 
  -8   2  24      109.11       43.15    962.02 o 
  -7   2  24      166.77     -242.22    725.98 o 
  -6   2  24      210.54      862.82   1091.77 o 
  -5   2  24     1151.34      633.10   1060.26 o 
  -4   2  24      786.95     1998.97   1678.65 o 
  -3   2  24     1103.20     1332.96    813.83 o 
  -2   2  24     2463.69     2602.34    440.16 o 
  -1   2  24      729.64     1945.92    793.24 o 
   0   2  24      495.15      556.84    201.96 o 
   1   2  24      141.33      345.34    242.58 o 
   2   2  24      483.63      747.13    341.21 o 
   3   2  24     1281.86     1149.17    336.65 o 
   4   2  24      262.31      507.97    264.55 o 
   5   2  24     1758.90     1950.07    402.76 o 
   6   2  24      123.98      172.92    241.58 o 
   7   2  24      519.54      476.44    282.28 o 
   8   2  24      404.41      338.04    247.91 o 
 -10   3  24      235.33     1070.59    745.71 o 
  -9   3  24        1.75      133.08    671.96 o 
  -8   3  24      284.04      322.87    649.22 o 
  -7   3  24      964.55      304.51   1722.42 o 
  -6   3  24     1168.86     1055.64   1059.94 o 
  -5   3  24     1460.82     2212.57   1632.83 o 
  -4   3  24     1004.88     1036.34   1197.34 o 
  -3   3  24      570.92      635.26   1085.86 o 
  -2   3  24      286.96       99.53    775.86 o 
  -1   3  24       18.20      642.31    453.36 o 
   0   3  24      639.95     1390.90    522.76 o 
   1   3  24      227.88      216.18    173.23 o 
   2   3  24     1117.23     1066.95    241.52 o 
   3   3  24      583.64      452.60    248.23 o 
   4   3  24     1810.54     1826.16    362.24 o 
   5   3  24      245.67      269.83    236.11 o 
   6   3  24      871.24      610.62    418.21 o 
  -8   4  24     1271.22     1724.16    732.76 o 
  -7   4  24     1271.47      303.34   1791.07 o 
  -6   4  24      980.25      944.65   1747.91 o 
  -5   4  24      154.56       -6.14   1090.40 o 
  -4   4  24      448.04      188.60   1223.64 o 
  -3   4  24        2.13      633.67    508.37 o 
  -2   4  24        2.09      686.38    483.32 o 
  -1   4  24      304.28      962.59    469.48 o 
   0   4  24      286.56     1102.29    493.97 o 
   1   4  24     1271.12      735.61   1698.57 o 
   2   4  24     1775.07     2088.78    934.68 o 
   3   4  24     1588.68     1462.60    413.89 o 
   4   4  24     1472.46     1149.81    389.71 o 
  -3   5  24      169.00     1358.05    565.68 o 
  -2   5  24      509.35     1225.00    528.83 o 
  -1   5  24      287.15     1805.08    554.45 o 
   0   5  24     2289.63     3624.30   3094.53 o 
  -9   0  25     5366.54     4983.20    839.99 o 
  -7   0  25     1128.48      777.98    785.75 o 
  -5   0  25      355.96      167.05    684.37 o 
  -3   0  25     4300.21     4334.68    464.70 o 
  -1   0  25     6426.69     7691.99    561.29 o 
   1   0  25     2326.25     2824.99    473.61 o 
   3   0  25       27.48     -354.50    236.34 o 
   5   0  25     3588.69     4176.61    751.04 o 
 -10   1  25     4356.20     4299.32    659.83 o 
  -9   1  25      648.11     2505.14    682.41 o 
  -8   1  25     2768.57     2878.95    681.47 o 
  -7   1  25     2340.74     3223.93    750.36 o 
  -6   1  25       31.11      437.96    496.48 o 
  -5   1  25     1872.19     1984.40    584.14 o 
  -4   1  25     2298.30     2392.98    368.35 o 
  -3   1  25      545.45      893.29    299.42 o 
  -2   1  25     4535.67     5072.79    341.58 o 
  -1   1  25      271.94     1768.20    686.20 o 
   0   1  25     3810.68     4400.45    328.77 o 
   1   1  25     1222.81     2376.36    449.73 o 
   2   1  25      525.66      519.18    296.17 o 
   3   1  25     1863.41     2142.84    438.38 o 
   4   1  25      608.15      594.59    316.82 o 
   5   1  25      828.76      835.08    345.96 o 
   6   1  25     2568.17     3409.74    656.33 o 
  -9   2  25     1053.48      621.70   1427.11 o 
  -8   2  25     1998.80     1196.32   1502.07 o 
  -7   2  25      162.47      660.62    616.10 o 
  -6   2  25     4752.85     4090.57   1567.89 o 
  -5   2  25      117.15      985.76    803.89 o 
  -4   2  25     2631.11     3358.91   1521.72 o 
  -3   2  25      955.53     1813.66    517.17 o 
  -2   2  25      141.02      798.78    455.23 o 
  -1   2  25     1879.16     1894.99    408.23 o 
   0   2  25     1481.37     1577.44    767.52 o 
   1   2  25     1218.34     1937.18    790.63 o 
   2   2  25     5419.89     5213.57    514.66 o 
   3   2  25      124.90       11.65    215.03 o 
   4   2  25     4040.55     3985.69    472.70 o 
   5   2  25      175.95      271.62    255.13 o 
  -7   3  25     3601.25     2558.54   1998.58 o 
  -6   3  25        0.16      746.62   1610.37 o 
  -5   3  25     3492.22     3313.75   1967.40 o 
  -4   3  25       19.95      284.75   1164.93 o 
  -3   3  25     1990.21     1795.58   1753.43 o 
  -2   3  25        7.59       -1.43    883.52 o 
  -1   3  25      178.81      750.03    480.16 o 
   0   3  25        0.04      113.14    323.17 o 
   1   3  25     3059.28     3094.68    676.08 o 
   2   3  25      122.11       68.26    186.64 o 
   3   3  25     4772.13     4574.85    457.57 o 
  -3   4  25      969.28      654.81   1670.51 o 
  -2   4  25      180.22       71.75   1191.34 o 
  -1   4  25     1393.73     2068.04    586.44 o 
   0   4  25      257.33      112.88   1142.83 o 
  -6   0  26      257.05      545.82    693.87 o 
  -4   0  26     1094.14     1281.44    529.83 o 
  -2   0  26     1286.00     2216.19    918.67 o 
   0   0  26     1068.82     1069.93    373.27 o 
   2   0  26      286.51      130.78    356.29 o 
  -7   1  26      112.14      483.80    519.73 o 
  -6   1  26      481.89     1263.56    529.76 o 
  -5   1  26      384.90     1137.26    499.30 o 
  -4   1  26      312.21     1246.96    598.53 o 
  -3   1  26      561.82     1357.26    498.05 o 
  -2   1  26      129.50     1971.74    447.62 o 
  -1   1  26      496.58      856.90    237.67 o 
   0   1  26      237.93      667.99    270.04 o 
   1   1  26        0.66      -80.88    225.50 o 
   2   1  26      583.72      602.43    326.06 o 
   3   1  26      122.42      174.03    251.69 o 
  -6   2  26      521.49     1808.16   1060.52 o 
  -5   2  26      620.32     1462.19    634.81 o 
  -4   2  26       88.62      437.51    701.98 o 
  -3   2  26      374.11     1272.07    806.20 o 
  -2   2  26        0.56      110.63    293.43 o 
  -1   2  26       62.99      122.91    410.61 o 
   0   2  26       29.55       49.49    224.16 o 
   1   2  26      298.00      532.06    802.59 o 
                                                 
